# Supplementary material for: Enantioselective Michael addition to vinyl phosphonates via hydrogen bond-enhanced halogen bond catalysis
Source: Chem Sci. 2021 Apr 26;12(21):7561–8. doi: 10.1039/d1sc01029h (PMC8171314; doi:10.1039/d1sc01029h)
Supplement: SC-012-D1SC01029H-s002 [file SC-012-D1SC01029H-s002.cif]

# Electronic Supplementary Material (ESI) for Chemical Science.
# This journal is © The Royal Society of Chemistry 2021

####################################################################### 
# 
# This file contains crystal structure data downloaded from the 
# Cambridge Structural Database (CSD) hosted by the Cambridge 
# Crystallographic Data Centre (CCDC).
# 
# Full information about CCDC data access policies and citation 
# guidelines are available at http://www.ccdc.cam.ac.uk/access/V1 
# 
# Audit and citation data items may have been added by the CCDC. 
# Please retain this information to preserve the provenance of 
# this file and to allow appropriate attribution of the data. 
# 
#######################################################################

data_Kaasik_C18H22N3O7P
_database_code_depnum_ccdc_archive 'CCDC 2063122'
loop_
_audit_author_name
_audit_author_address
'Jevgenija Martonova'
;Tallinn University of Technology
Estonia
;
_audit_update_record             
;
2021-02-15 deposited with the CCDC.	2021-04-26 downloaded from the CCDC.
;
_audit_creation_date             2021-02-15
_audit_creation_method           
;
Olex2 1.2
(compiled 2018.05.29 svn.r3508 for OlexSys, GUI svn.r5506)
;
_shelx_SHELXL_version_number     2016/6
_chemical_name_common            ?
_chemical_name_systematic        ?
_chemical_formula_moiety         'C18 H21.53 N3 O7 P'
_chemical_formula_sum            'C18 H21.53 N3 O7 P'
_chemical_formula_weight         422.88
_chemical_absolute_configuration ad
_chemical_melting_point          ?
_chemical_oxdiff_formula         'C18 H22 N3 O7 P'
loop_
_atom_type_symbol
_atom_type_description
_atom_type_scat_dispersion_real
_atom_type_scat_dispersion_imag
_atom_type_scat_source
C C 0.0181 0.0091 'International Tables Vol C Tables 4.2.6.8 and 6.1.1.4'
H H 0.0000 0.0000 'International Tables Vol C Tables 4.2.6.8 and 6.1.1.4'
N N 0.0311 0.0180 'International Tables Vol C Tables 4.2.6.8 and 6.1.1.4'
O O 0.0492 0.0322 'International Tables Vol C Tables 4.2.6.8 and 6.1.1.4'
P P 0.2955 0.4335 'International Tables Vol C Tables 4.2.6.8 and 6.1.1.4'

_shelx_space_group_comment       
;
The symmetry employed for this shelxl refinement is uniquely defined
by the following loop, which should always be used as a source of
symmetry information in preference to the above space-group names.
They are only intended as comments.
;
_space_group_crystal_system      monoclinic
_space_group_IT_number           4
_space_group_name_H-M_alt        'P 1 21 1'
_space_group_name_Hall           'P 2yb'
loop_
_space_group_symop_operation_xyz
'x, y, z'
'-x, y+1/2, -z'

_cell_length_a                   10.09140(10)
_cell_length_b                   9.98510(10)
_cell_length_c                   10.52040(10)
_cell_angle_alpha                90
_cell_angle_beta                 92.7200(10)
_cell_angle_gamma                90
_cell_volume                     1058.879(18)
_cell_formula_units_Z            2
_cell_measurement_reflns_used    16906
_cell_measurement_temperature    123(2)
_cell_measurement_theta_max      67.1670
_cell_measurement_theta_min      4.2030
_shelx_estimated_absorpt_T_max   ?
_shelx_estimated_absorpt_T_min   ?
_exptl_absorpt_coefficient_mu    1.541
_exptl_absorpt_correction_T_max  1.00000
_exptl_absorpt_correction_T_min  0.53662
_exptl_absorpt_correction_type   multi-scan
_exptl_absorpt_process_details   
;
CrysAlisPro, Agilent Technologies,
Version 1.171.37.35 (release 13-08-2014 CrysAlis171 .NET)
(compiled Aug 13 2014,18:06:01)
Empirical absorption correction using spherical harmonics,
 implemented in SCALE3 ABSPACK scaling algorithm.
;
_exptl_absorpt_special_details   ?
_exptl_crystal_colour            colourless
_exptl_crystal_colour_primary    colourless
_exptl_crystal_density_diffrn    1.326
_exptl_crystal_density_meas      ?
_exptl_crystal_density_method    ?
_exptl_crystal_description       block
_exptl_crystal_F_000             443
_exptl_crystal_size_max          0.07
_exptl_crystal_size_mid          0.07
_exptl_crystal_size_min          0.06
_exptl_transmission_factor_max   ?
_exptl_transmission_factor_min   ?
_diffrn_reflns_av_R_equivalents  0.0254
_diffrn_reflns_av_unetI/netI     0.0125
_diffrn_reflns_Laue_measured_fraction_full 0.995
_diffrn_reflns_Laue_measured_fraction_max 0.995
_diffrn_reflns_limit_h_max       12
_diffrn_reflns_limit_h_min       -12
_diffrn_reflns_limit_k_max       11
_diffrn_reflns_limit_k_min       -11
_diffrn_reflns_limit_l_max       12
_diffrn_reflns_limit_l_min       -11
_diffrn_reflns_number            18922
_diffrn_reflns_point_group_measured_fraction_full 0.988
_diffrn_reflns_point_group_measured_fraction_max 0.988
_diffrn_reflns_theta_full        67.296
_diffrn_reflns_theta_max         67.296
_diffrn_reflns_theta_min         4.207
_diffrn_ambient_temperature      123.0
_diffrn_detector                 'charge-coupled device (CCD) area detector'
_diffrn_detector_area_resol_mean ?
_diffrn_detector_type            Saturn944+
_diffrn_measured_fraction_theta_full 0.995
_diffrn_measured_fraction_theta_max 0.995
_diffrn_measurement_details      
;
#__ type_ start__ end____ width___ exp.time_
  1 omega -179.00    0.00   1.0000   10.0000
omega____ theta____ kappa____ phi______ frames
    -      -90.0000   60.0000 -108.0000 179

#__ type_ start__ end____ width___ exp.time_
  2 omega -110.00   69.00   1.0000   10.0000
omega____ theta____ kappa____ phi______ frames
    -      -21.0000   60.0000   36.0000 179

#__ type_ start__ end____ width___ exp.time_
  3 omega -179.00    0.00   1.0000   10.0000
omega____ theta____ kappa____ phi______ frames
    -      -90.0000   48.0000  108.0000 179

#__ type_ start__ end____ width___ exp.time_
  4 omega -179.00    0.00   1.0000   10.0000
omega____ theta____ kappa____ phi______ frames
    -      -90.0000   48.0000    0.0000 179

#__ type_ start__ end____ width___ exp.time_
  5 omega -179.00    0.00   1.0000   10.0000
omega____ theta____ kappa____ phi______ frames
    -      -90.0000   48.0000 -180.0000 179

#__ type_ start__ end____ width___ exp.time_
  6 omega -179.00    0.00   1.0000   10.0000
omega____ theta____ kappa____ phi______ frames
    -      -90.0000   60.0000  -72.0000 179

#__ type_ start__ end____ width___ exp.time_
  7 omega -179.00    0.00   1.0000   10.0000
omega____ theta____ kappa____ phi______ frames
    -      -90.0000   60.0000   72.0000 179

#__ type_ start__ end____ width___ exp.time_
  8 omega -110.00   69.00   1.0000   10.0000
omega____ theta____ kappa____ phi______ frames
    -      -21.0000   60.0000 -108.0000 179

#__ type_ start__ end____ width___ exp.time_
  9 omega -179.00    0.00   1.0000   10.0000
omega____ theta____ kappa____ phi______ frames
    -      -90.0000   60.0000  144.0000 179

#__ type_ start__ end____ width___ exp.time_
 10 omega -179.00    0.00   1.0000   10.0000
omega____ theta____ kappa____ phi______ frames
    -      -90.0000   60.0000 -144.0000 179

#__ type_ start__ end____ width___ exp.time_
 11 omega -179.00    0.00   1.0000   10.0000
omega____ theta____ kappa____ phi______ frames
    -      -90.0000   60.0000  -36.0000 179

#__ type_ start__ end____ width___ exp.time_
 12 omega -179.00    0.00   1.0000   10.0000
omega____ theta____ kappa____ phi______ frames
    -      -90.0000   60.0000   36.0000 179

#__ type_ start__ end____ width___ exp.time_
 13 omega -110.00   69.00   1.0000   10.0000
omega____ theta____ kappa____ phi______ frames
    -      -21.0000   60.0000 -180.0000 179

#__ type_ start__ end____ width___ exp.time_
 14 omega -110.00   69.00   1.0000   10.0000
omega____ theta____ kappa____ phi______ frames
    -      -21.0000   36.0000 -108.0000 179

#__ type_ start__ end____ width___ exp.time_
 15 omega -179.00    0.00   1.0000   10.0000
omega____ theta____ kappa____ phi______ frames
    -      -90.0000   60.0000 -180.0000 179
;
_diffrn_measurement_device       AFC11
_diffrn_measurement_device_type  'Rigaku Saturn944+ (2x2 bin mode)'
_diffrn_measurement_method       '\w scans'
_diffrn_orient_matrix_type       
'CrysAlisPro convention (1999,Acta A55,543-557)'
_diffrn_orient_matrix_UB_11      -0.1516985000
_diffrn_orient_matrix_UB_12      0.0161226000
_diffrn_orient_matrix_UB_13      -0.0002552000
_diffrn_orient_matrix_UB_21      -0.0147416000
_diffrn_orient_matrix_UB_22      -0.1514320000
_diffrn_orient_matrix_UB_23      0.0224783000
_diffrn_orient_matrix_UB_31      0.0093700000
_diffrn_orient_matrix_UB_32      0.0236059000
_diffrn_orient_matrix_UB_33      0.1451706000
_diffrn_radiation_monochromator  graphite
_diffrn_radiation_probe          x-ray
_diffrn_radiation_type           CuK\a
_diffrn_radiation_wavelength     1.54184
_diffrn_source                   'sealed X-ray tube'
_diffrn_source_type              'Rigaku MicroMax-003'
_reflns_Friedel_coverage         0.869
_reflns_Friedel_fraction_full    0.981
_reflns_Friedel_fraction_max     0.981
_reflns_number_gt                3738
_reflns_number_total             3740
_reflns_odcompleteness_completeness 99.50
_reflns_odcompleteness_iscentric 1
_reflns_odcompleteness_theta     67.18
_reflns_special_details          
;
 Reflections were merged by SHELXL according to the crystal
 class for the calculation of statistics and refinement.
 
 _reflns_Friedel_fraction is defined as the number of unique
 Friedel pairs measured divided by the number that would be
 possible theoretically, ignoring centric projections and
 systematic absences.
;
_reflns_threshold_expression     'I > 2\s(I)'
_computing_cell_refinement       'CrysAlisPro 1.171.38.43 (Rigaku OD, 2015)'
_computing_data_collection       
;
Rigaku CollectionStrategy through HKL-3000 program package
Minor, W., Cymborowski, M., Otwinowski, Z., Chruszcz, M. (2011) 
Acta Cryst. D62, 859-866
;
_computing_data_reduction        'CrysAlisPro 1.171.38.43 (Rigaku OD, 2015)'
_computing_molecular_graphics    
;
Mercury CSD 3.10 (Macrae, C. F., et al. (2006). J. Appl. Cryst. 39, 453-457)
POV-Ray 3.7 (Persistence of Vision Pty. Ltd. (2004)) 
;
_computing_publication_material  'Olex2 (Dolomanov et al., 2009)'
_computing_structure_refinement  'ShelXL (Sheldrick, 2015)'
_computing_structure_solution    'SHELXT 2014/5 (Sheldrick, 2014)'
_refine_diff_density_max         0.633
_refine_diff_density_min         -0.661
_refine_diff_density_rms         0.068
_refine_ls_abs_structure_details 
;
 Flack x determined using 1718 quotients [(I+)-(I-)]/[(I+)+(I-)]
 (Parsons, Flack and Wagner, Acta Cryst. B69 (2013) 249-259).
;
_refine_ls_abs_structure_Flack   0.011(5)
_refine_ls_extinction_coef       .
_refine_ls_extinction_method     none
_refine_ls_goodness_of_fit_ref   1.046
_refine_ls_hydrogen_treatment    constr
_refine_ls_matrix_type           full
_refine_ls_number_parameters     276
_refine_ls_number_reflns         3740
_refine_ls_number_restraints     181
_refine_ls_R_factor_all          0.0351
_refine_ls_R_factor_gt           0.0351
_refine_ls_restrained_S_all      1.022
_refine_ls_shift/su_max          0.001
_refine_ls_shift/su_mean         0.000
_refine_ls_structure_factor_coef Fsqd
_refine_ls_weighting_details     
'w=1/[\s^2^(Fo^2^)+(0.0546P)^2^+0.5245P] where P=(Fo^2^+2Fc^2^)/3'
_refine_ls_weighting_scheme      calc
_refine_ls_wR_factor_gt          0.0940
_refine_ls_wR_factor_ref         0.0940
_refine_special_details          ?
_olex2_refinement_description    
;
1. Fixed Uiso
 At 1.2 times of:
  All C(H) groups, {H13A,H13B,H13} of C13, All C(H,H) groups
 At 1.5 times of:
  {H13C,H13D,H13E} of C13A, {H17A,H17B,H17C} of C17, {H13F,H13G,H13H} of C13B,
   {H15A,H15B,H15C} of C15
2. Restrained distances
 C13-C13A \\sim C13A-C13B
 with sigma of 0.02
3. Uiso/Uaniso restraints and constraints
All non-hydrogen atoms have similar U: within 1.7A with sigma of 0.04 and sigma
for terminal atoms of 0.08
4. Others
 Sof(H13A)=Sof(H13B)=Sof(C13A)=Sof(H13C)=Sof(H13D)=Sof(H13E)=1-FVAR(1)
 Sof(H13)=Sof(C13B)=Sof(H13F)=Sof(H13G)=Sof(H13H)=FVAR(1)
5.a Ternary CH refined with riding coordinates:
 C7(H7), C11(H11), C8(H8)
5.b Secondary CH2 refined with riding coordinates:
 C13(H13A,H13B), C14(H14A,H14B), C16(H16A,H16B)
5.c Aromatic/amide H refined with riding coordinates:
 C5(H5), C3(H3), C6(H6), C2(H2), C13(H13)
5.d Idealised Me refined as rotating group:
 C15(H15A,H15B,H15C), C17(H17A,H17B,H17C), C13A(H13C,H13D,H13E), C13B(H13F,
 H13G,H13H)
;
_atom_sites_solution_hydrogens   geom
_atom_sites_solution_primary     dual
_atom_sites_solution_secondary   ?
loop_
_atom_site_label
_atom_site_type_symbol
_atom_site_fract_x
_atom_site_fract_y
_atom_site_fract_z
_atom_site_U_iso_or_equiv
_atom_site_adp_type
_atom_site_occupancy
_atom_site_site_symmetry_order
_atom_site_calc_flag
_atom_site_refinement_flags_posn
_atom_site_refinement_flags_adp
_atom_site_refinement_flags_occupancy
_atom_site_disorder_assembly
_atom_site_disorder_group
P001 P 0.35326(7) 0.61730(7) 0.41520(6) 0.02243(19) Uani 1 1 d . U . . .
O2 O 0.6962(2) 0.5586(3) 0.4771(2) 0.0337(5) Uani 1 1 d . U . . .
O4 O 0.4005(2) 0.7070(2) 0.51871(19) 0.0290(5) Uani 1 1 d . U . . .
O5 O 0.23869(19) 0.5186(2) 0.4469(2) 0.0272(5) Uani 1 1 d . U . . .
O3 O 0.6195(2) 0.6777(2) 0.3076(2) 0.0358(5) Uani 1 1 d . U . . .
O6 O 0.2991(2) 0.6888(2) 0.2913(2) 0.0315(5) Uani 1 1 d . U . . .
C4 C 0.3367(3) 0.3719(3) 0.2158(3) 0.0215(6) Uani 1 1 d . U . . .
C12 C 0.6139(3) 0.5803(3) 0.3937(3) 0.0258(7) Uani 1 1 d . U . . .
N2 N 0.5314(3) 0.1779(4) 0.0265(3) 0.0529(9) Uani 1 1 d . U . . .
O1A O -0.0857(3) 0.1771(4) 0.0552(4) 0.0728(10) Uani 1 1 d . U . . .
C7 C 0.4687(3) 0.4419(3) 0.2369(2) 0.0210(6) Uani 1 1 d . U . . .
H7 H 0.474520 0.515700 0.173111 0.025 Uiso 1 1 calc R . . . .
C5 C 0.3047(3) 0.2618(3) 0.2902(3) 0.0263(6) Uani 1 1 d . U . . .
H5 H 0.367193 0.230023 0.353491 0.032 Uiso 1 1 calc R . . . .
C3 C 0.2460(3) 0.4171(3) 0.1210(3) 0.0288(6) Uani 1 1 d . U . . .
H3 H 0.266602 0.492413 0.070412 0.035 Uiso 1 1 calc R . . . .
C9 C 0.5544(3) 0.2488(3) 0.1085(3) 0.0329(7) Uani 1 1 d . U . . .
N3 N 0.8119(3) 0.4570(4) 0.1836(4) 0.0563(10) Uani 1 1 d . U . . .
C11 C 0.4849(3) 0.5031(3) 0.3731(3) 0.0210(6) Uani 1 1 d . U . . .
H11 H 0.486526 0.427326 0.435366 0.025 Uiso 1 1 calc R . . . .
C8 C 0.5848(3) 0.3399(3) 0.2174(3) 0.0263(6) Uani 1 1 d . U . . .
H8 H 0.595428 0.283899 0.295998 0.032 Uiso 1 1 calc R . . . .
C10 C 0.7126(3) 0.4063(4) 0.1981(3) 0.0365(8) Uani 1 1 d . U . . .
C6 C 0.1846(3) 0.1988(3) 0.2733(3) 0.0362(7) Uani 1 1 d . U . . .
H6 H 0.161903 0.125686 0.325825 0.043 Uiso 1 1 calc R . . . .
N1 N -0.0308(4) 0.1750(4) 0.1606(4) 0.0631(11) Uani 1 1 d . U . . .
C1 C 0.0974(3) 0.2444(4) 0.1780(4) 0.0411(9) Uani 1 1 d . U . . .
C2 C 0.1250(3) 0.3509(4) 0.1010(3) 0.0379(8) Uani 1 1 d . U . . .
H2 H 0.062985 0.378973 0.035555 0.045 Uiso 1 1 calc R . . . .
O1B O -0.0782(4) 0.1218(6) 0.2539(6) 0.126(2) Uani 1 1 d . U . . .
C15 C 0.0176(3) 0.4457(5) 0.4840(4) 0.0474(9) Uani 1 1 d . U . . .
H15A H 0.037072 0.362905 0.438457 0.071 Uiso 1 1 calc GR . . . .
H15B H -0.076874 0.467131 0.471145 0.071 Uiso 1 1 calc GR . . . .
H15C H 0.039387 0.433660 0.575036 0.071 Uiso 1 1 calc GR . . . .
C13 C 0.7381(4) 0.7623(5) 0.3145(4) 0.0557(12) Uani 1 1 d D U . . .
H13A H 0.812593 0.719900 0.271658 0.067 Uiso 0.53(3) 1 calc R . P A 1
H13B H 0.766320 0.783327 0.403679 0.067 Uiso 0.53(3) 1 calc R . P A 1
H13 H 0.795747 0.772016 0.387952 0.067 Uiso 0.47(3) 1 calc R . P A 2
C14 C 0.0980(3) 0.5568(4) 0.4345(4) 0.0479(10) Uani 1 1 d . U . . .
H14A H 0.071977 0.573972 0.344080 0.058 Uiso 1 1 calc R . . . .
H14B H 0.082981 0.639608 0.483497 0.058 Uiso 1 1 calc R . . . .
C16 C 0.3275(5) 0.8264(4) 0.2575(4) 0.0505(10) Uani 1 1 d . U . . .
H16A H 0.328400 0.883276 0.334610 0.061 Uiso 1 1 calc R . . . .
H16B H 0.416057 0.831594 0.221223 0.061 Uiso 1 1 calc R . . . .
C17 C 0.2274(8) 0.8747(5) 0.1652(5) 0.087(2) Uani 1 1 d . U . . .
H17A H 0.215482 0.809465 0.095938 0.130 Uiso 1 1 calc GR . . . .
H17B H 0.255744 0.960600 0.130559 0.130 Uiso 1 1 calc GR . . . .
H17C H 0.143197 0.886634 0.206570 0.130 Uiso 1 1 calc GR . . . .
C13A C 0.6838(17) 0.8965(17) 0.2377(13) 0.072(5) Uani 0.53(3) 1 d D U P A 1
H13C H 0.643217 0.870246 0.154939 0.109 Uiso 0.53(3) 1 calc GR . P A 1
H13D H 0.758230 0.957324 0.224713 0.109 Uiso 0.53(3) 1 calc GR . P A 1
H13E H 0.617693 0.942017 0.287573 0.109 Uiso 0.53(3) 1 calc GR . P A 1
C13B C 0.755(2) 0.827(2) 0.1980(13) 0.073(6) Uani 0.47(3) 1 d D U P A 2
H13F H 0.763440 0.760324 0.130700 0.110 Uiso 0.47(3) 1 calc GR . P A 2
H13G H 0.835748 0.882169 0.204461 0.110 Uiso 0.47(3) 1 calc GR . P A 2
H13H H 0.678360 0.884679 0.177463 0.110 Uiso 0.47(3) 1 calc GR . P A 2

loop_
_atom_site_aniso_label
_atom_site_aniso_U_11
_atom_site_aniso_U_22
_atom_site_aniso_U_33
_atom_site_aniso_U_23
_atom_site_aniso_U_13
_atom_site_aniso_U_12
P001 0.0254(3) 0.0208(3) 0.0207(3) -0.0027(3) -0.0021(2) 0.0021(3)
O2 0.0241(10) 0.0403(12) 0.0360(12) -0.0087(10) -0.0052(9) 0.0002(9)
O4 0.0356(11) 0.0270(11) 0.0240(11) -0.0066(9) -0.0028(9) 0.0027(9)
O5 0.0191(10) 0.0298(11) 0.0326(11) -0.0020(9) 0.0004(8) 0.0037(8)
O3 0.0409(12) 0.0366(12) 0.0299(11) -0.0004(10) 0.0012(9) -0.0182(11)
O6 0.0432(13) 0.0243(11) 0.0260(11) -0.0010(9) -0.0077(9) 0.0044(10)
C4 0.0247(14) 0.0184(14) 0.0213(14) -0.0035(11) -0.0005(11) 0.0030(11)
C12 0.0239(14) 0.0289(17) 0.0247(14) -0.0076(11) 0.0010(11) -0.0017(11)
N2 0.053(2) 0.056(2) 0.0488(19) -0.0289(18) -0.0023(15) 0.0109(16)
O1A 0.0545(18) 0.0575(19) 0.102(3) -0.0173(19) -0.0409(18) -0.0045(15)
C7 0.0257(14) 0.0223(14) 0.0149(13) 0.0000(11) 0.0000(10) 0.0015(11)
C5 0.0287(15) 0.0242(15) 0.0255(14) -0.0024(12) -0.0055(11) 0.0007(12)
C3 0.0349(16) 0.0253(15) 0.0254(15) -0.0023(12) -0.0075(12) 0.0030(12)
C9 0.0336(16) 0.0334(17) 0.0315(17) -0.0059(15) 0.0009(13) 0.0083(14)
N3 0.0347(18) 0.071(2) 0.065(2) -0.021(2) 0.0174(15) -0.0068(17)
C11 0.0234(14) 0.0211(13) 0.0183(13) -0.0016(11) -0.0011(10) -0.0007(11)
C8 0.0264(15) 0.0311(16) 0.0212(14) -0.0031(12) -0.0009(11) 0.0049(13)
C10 0.0317(18) 0.046(2) 0.0323(17) -0.0107(15) 0.0057(13) 0.0050(16)
C6 0.0381(17) 0.0261(16) 0.0439(19) 0.0021(14) -0.0047(14) -0.0063(14)
N1 0.0427(19) 0.052(2) 0.092(3) 0.013(2) -0.031(2) -0.0140(17)
C1 0.0314(17) 0.0289(17) 0.061(2) -0.0059(16) -0.0134(16) -0.0046(14)
C2 0.0372(17) 0.0337(18) 0.0406(19) -0.0063(14) -0.0199(14) 0.0037(15)
O1B 0.080(3) 0.129(4) 0.162(4) 0.085(4) -0.058(3) -0.070(3)
C15 0.0236(17) 0.060(3) 0.059(2) -0.005(2) 0.0031(15) 0.0006(17)
C13 0.056(2) 0.062(3) 0.049(2) -0.008(2) 0.0075(18) -0.040(2)
C14 0.0252(16) 0.051(2) 0.068(3) 0.010(2) 0.0043(16) 0.0125(16)
C16 0.087(3) 0.0276(19) 0.036(2) 0.0064(15) -0.0083(19) -0.0029(19)
C17 0.169(7) 0.037(2) 0.050(3) 0.000(2) -0.036(3) 0.020(3)
C13A 0.093(9) 0.079(9) 0.045(6) 0.018(6) -0.002(5) -0.058(8)
C13B 0.093(11) 0.086(11) 0.041(6) 0.014(6) 0.001(6) -0.065(10)

_geom_special_details            
;
 All esds (except the esd in the dihedral angle between two l.s. planes)
 are estimated using the full covariance matrix.  The cell esds are taken
 into account individually in the estimation of esds in distances, angles
 and torsion angles; correlations between esds in cell parameters are only
 used when they are defined by crystal symmetry.  An approximate (isotropic)
 treatment of cell esds is used for estimating esds involving l.s. planes.
;
loop_
_geom_bond_atom_site_label_1
_geom_bond_atom_site_label_2
_geom_bond_distance
_geom_bond_site_symmetry_2
_geom_bond_publ_flag
P001 O4 1.472(2) . ?
P001 O5 1.567(2) . ?
P001 O6 1.561(2) . ?
P001 C11 1.822(3) . ?
O2 C12 1.200(4) . ?
O5 C14 1.469(4) . ?
O3 C12 1.332(4) . ?
O3 C13 1.463(4) . ?
O6 C16 1.451(4) . ?
C4 C7 1.512(4) . ?
C4 C5 1.396(4) . ?
C4 C3 1.396(4) . ?
C12 C11 1.520(4) . ?
N2 C9 1.132(5) . ?
O1A N1 1.215(5) . ?
C7 H7 1.0000 . ?
C7 C11 1.559(4) . ?
C7 C8 1.573(4) . ?
C5 H5 0.9500 . ?
C5 C6 1.369(5) . ?
C3 H3 0.9500 . ?
C3 C2 1.396(5) . ?
C9 C8 1.483(4) . ?
N3 C10 1.138(5) . ?
C11 H11 1.0000 . ?
C8 H8 1.0000 . ?
C8 C10 1.473(5) . ?
C6 H6 0.9500 . ?
C6 C1 1.380(5) . ?
N1 C1 1.472(5) . ?
N1 O1B 1.233(6) . ?
C1 C2 1.373(6) . ?
C2 H2 0.9500 . ?
C15 H15A 0.9800 . ?
C15 H15B 0.9800 . ?
C15 H15C 0.9800 . ?
C15 C14 1.483(6) . ?
C13 H13A 0.9900 . ?
C13 H13B 0.9900 . ?
C13 H13 0.9500 . ?
C13 C13A 1.645(16) . ?
C13 C13B 1.405(12) . ?
C14 H14A 0.9900 . ?
C14 H14B 0.9900 . ?
C16 H16A 0.9900 . ?
C16 H16B 0.9900 . ?
C16 C17 1.451(6) . ?
C17 H17A 0.9800 . ?
C17 H17B 0.9800 . ?
C17 H17C 0.9800 . ?
C13A H13C 0.9800 . ?
C13A H13D 0.9800 . ?
C13A H13E 0.9800 . ?
C13B H13F 0.9800 . ?
C13B H13G 0.9800 . ?
C13B H13H 0.9800 . ?

loop_
_geom_angle_atom_site_label_1
_geom_angle_atom_site_label_2
_geom_angle_atom_site_label_3
_geom_angle
_geom_angle_site_symmetry_1
_geom_angle_site_symmetry_3
_geom_angle_publ_flag
O4 P001 O5 116.20(12) . . ?
O4 P001 O6 115.30(12) . . ?
O4 P001 C11 110.29(13) . . ?
O5 P001 C11 102.25(12) . . ?
O6 P001 O5 103.44(12) . . ?
O6 P001 C11 108.29(13) . . ?
C14 O5 P001 122.5(2) . . ?
C12 O3 C13 116.7(3) . . ?
C16 O6 P001 124.9(2) . . ?
C5 C4 C7 120.5(3) . . ?
C5 C4 C3 119.6(3) . . ?
C3 C4 C7 119.9(3) . . ?
O2 C12 O3 125.4(3) . . ?
O2 C12 C11 124.8(3) . . ?
O3 C12 C11 109.8(2) . . ?
C4 C7 H7 108.8 . . ?
C4 C7 C11 111.7(2) . . ?
C4 C7 C8 109.7(2) . . ?
C11 C7 H7 108.8 . . ?
C11 C7 C8 109.1(2) . . ?
C8 C7 H7 108.8 . . ?
C4 C5 H5 119.5 . . ?
C6 C5 C4 121.1(3) . . ?
C6 C5 H5 119.5 . . ?
C4 C3 H3 120.2 . . ?
C2 C3 C4 119.6(3) . . ?
C2 C3 H3 120.2 . . ?
N2 C9 C8 179.1(4) . . ?
P001 C11 H11 107.7 . . ?
C12 C11 P001 106.09(19) . . ?
C12 C11 C7 112.4(2) . . ?
C12 C11 H11 107.7 . . ?
C7 C11 P001 115.00(19) . . ?
C7 C11 H11 107.7 . . ?
C7 C8 H8 107.8 . . ?
C9 C8 C7 111.7(2) . . ?
C9 C8 H8 107.8 . . ?
C10 C8 C7 112.9(3) . . ?
C10 C8 C9 108.7(3) . . ?
C10 C8 H8 107.8 . . ?
N3 C10 C8 179.5(5) . . ?
C5 C6 H6 120.9 . . ?
C5 C6 C1 118.2(3) . . ?
C1 C6 H6 120.9 . . ?
O1A N1 C1 117.7(4) . . ?
O1A N1 O1B 123.8(4) . . ?
O1B N1 C1 118.4(4) . . ?
C6 C1 N1 117.5(3) . . ?
C2 C1 C6 123.0(3) . . ?
C2 C1 N1 119.5(3) . . ?
C3 C2 H2 120.7 . . ?
C1 C2 C3 118.5(3) . . ?
C1 C2 H2 120.7 . . ?
H15A C15 H15B 109.5 . . ?
H15A C15 H15C 109.5 . . ?
H15B C15 H15C 109.5 . . ?
C14 C15 H15A 109.5 . . ?
C14 C15 H15B 109.5 . . ?
C14 C15 H15C 109.5 . . ?
O3 C13 H13A 111.5 . . ?
O3 C13 H13B 111.5 . . ?
O3 C13 H13 124.5 . . ?
O3 C13 C13A 101.2(5) . . ?
H13A C13 H13B 109.4 . . ?
C13A C13 H13A 111.5 . . ?
C13A C13 H13B 111.5 . . ?
C13B C13 O3 110.9(5) . . ?
C13B C13 H13 124.5 . . ?
O5 C14 C15 108.5(3) . . ?
O5 C14 H14A 110.0 . . ?
O5 C14 H14B 110.0 . . ?
C15 C14 H14A 110.0 . . ?
C15 C14 H14B 110.0 . . ?
H14A C14 H14B 108.4 . . ?
O6 C16 H16A 109.7 . . ?
O6 C16 H16B 109.7 . . ?
H16A C16 H16B 108.2 . . ?
C17 C16 O6 109.9(4) . . ?
C17 C16 H16A 109.7 . . ?
C17 C16 H16B 109.7 . . ?
C16 C17 H17A 109.5 . . ?
C16 C17 H17B 109.5 . . ?
C16 C17 H17C 109.5 . . ?
H17A C17 H17B 109.5 . . ?
H17A C17 H17C 109.5 . . ?
H17B C17 H17C 109.5 . . ?
C13 C13A H13C 109.5 . . ?
C13 C13A H13D 109.5 . . ?
C13 C13A H13E 109.5 . . ?
H13C C13A H13D 109.5 . . ?
H13C C13A H13E 109.5 . . ?
H13D C13A H13E 109.5 . . ?
C13 C13B H13F 109.5 . . ?
C13 C13B H13G 109.5 . . ?
C13 C13B H13H 109.5 . . ?
H13F C13B H13G 109.5 . . ?
H13F C13B H13H 109.5 . . ?
H13G C13B H13H 109.5 . . ?

_shelx_res_file                  
;
TITL jmd021_outrej_nofreq_vaiksemunitcell_a.res in P2(1)
    jmd021_outrej_nofreq_vaiksemunitcell.res
    created by SHELXL-2016/6 at 15:40:09 on 15-Feb-2021
REM Old TITL JMD021_outrej_noFreq_vaiksemunitcell in P21 #4
REM SHELXT solution in P2(1)
REM R1 0.110, Rweak 0.031, Alpha 0.002, Orientation as input
REM Flack x = 0.069 ( 0.009 ) from Parsons' quotients
REM Formula found by SHELXT: C19 N3 O6 P
CELL 1.54184 10.0914 9.9851 10.5204 90 92.72 90
ZERR 2 0.0001 0.0001 0.0001 0 0.001 0
LATT -1
SYMM -X,0.5+Y,-Z
SFAC C H N O P
UNIT 36 43.06 6 14 2
SADI C13 C13A C13A C13B
SIMU 0.04 0.08 1.7

L.S. 4
PLAN  20
TEMP -150.15
BOND $H
list 4
fmap 2
acta
REM <olex2.extras>
REM <HklSrc "%.\\JMD021_outrej_noFreq_vaiksemunitcell.hkl">
REM </olex2.extras>

WGHT    0.054600    0.524500
FVAR       1.01553   0.46960
P001  5    0.353259    0.617299    0.415205    11.00000    0.02544    0.02083 =
         0.02072   -0.00269   -0.00207    0.00208
O2    4    0.696226    0.558573    0.477142    11.00000    0.02414    0.04030 =
         0.03605   -0.00868   -0.00518    0.00016
O4    4    0.400499    0.707045    0.518705    11.00000    0.03565    0.02703 =
         0.02395   -0.00661   -0.00282    0.00271
O5    4    0.238689    0.518638    0.446923    11.00000    0.01911    0.02975 =
         0.03256   -0.00201    0.00035    0.00374
O3    4    0.619539    0.677733    0.307591    11.00000    0.04086    0.03657 =
         0.02993   -0.00039    0.00118   -0.01819
O6    4    0.299088    0.688754    0.291349    11.00000    0.04325    0.02427 =
         0.02603   -0.00095   -0.00767    0.00437
C4    1    0.336685    0.371873    0.215831    11.00000    0.02473    0.01842 =
         0.02135   -0.00353   -0.00050    0.00296
C12   1    0.613900    0.580339    0.393651    11.00000    0.02395    0.02889 =
         0.02470   -0.00761    0.00103   -0.00174
N2    3    0.531364    0.177874    0.026480    11.00000    0.05341    0.05602 =
         0.04877   -0.02893   -0.00230    0.01089
O1A   4   -0.085654    0.177089    0.055192    11.00000    0.05448    0.05751 =
         0.10216   -0.01733   -0.04088   -0.00451
C7    1    0.468719    0.441940    0.236903    11.00000    0.02573    0.02227 =
         0.01487    0.00002    0.00004    0.00147
AFIX  13
H7    2    0.474520    0.515700    0.173111    11.00000   -1.20000
AFIX   0
C5    1    0.304663    0.261772    0.290174    11.00000    0.02870    0.02416 =
         0.02554   -0.00235   -0.00552    0.00074
AFIX  43
H5    2    0.367193    0.230023    0.353491    11.00000   -1.20000
AFIX   0
C3    1    0.246029    0.417092    0.121002    11.00000    0.03488    0.02525 =
         0.02539   -0.00231   -0.00747    0.00304
AFIX  43
H3    2    0.266602    0.492413    0.070412    11.00000   -1.20000
AFIX   0
C9    1    0.554432    0.248763    0.108549    11.00000    0.03362    0.03341 =
         0.03150   -0.00588    0.00094    0.00832
N3    3    0.811858    0.456970    0.183585    11.00000    0.03468    0.07063 =
         0.06500   -0.02074    0.01741   -0.00681
C11   1    0.484918    0.503059    0.373115    11.00000    0.02341    0.02113 =
         0.01828   -0.00155   -0.00112   -0.00070
AFIX  13
H11   2    0.486526    0.427326    0.435366    11.00000   -1.20000
AFIX   0
C8    1    0.584795    0.339907    0.217376    11.00000    0.02637    0.03109 =
         0.02121   -0.00312   -0.00090    0.00486
AFIX  13
H8    2    0.595428    0.283899    0.295998    11.00000   -1.20000
AFIX   0
C10   1    0.712633    0.406329    0.198075    11.00000    0.03171    0.04588 =
         0.03232   -0.01067    0.00573    0.00496
C6    1    0.184573    0.198794    0.273306    11.00000    0.03808    0.02612 =
         0.04386    0.00209   -0.00469   -0.00635
AFIX  43
H6    2    0.161903    0.125686    0.325825    11.00000   -1.20000
AFIX   0
N1    3   -0.030832    0.175018    0.160560    11.00000    0.04271    0.05167 =
         0.09180    0.01267   -0.03082   -0.01399
C1    1    0.097400    0.244394    0.177977    11.00000    0.03135    0.02888 =
         0.06145   -0.00590   -0.01336   -0.00461
C2    1    0.124951    0.350923    0.100989    11.00000    0.03719    0.03374 =
         0.04056   -0.00630   -0.01993    0.00368
AFIX  43
H2    2    0.062985    0.378973    0.035555    11.00000   -1.20000
AFIX   0
O1B   4   -0.078210    0.121817    0.253911    11.00000    0.08024    0.12866 =
         0.16212    0.08487   -0.05757   -0.07038
C15   1    0.017581    0.445693    0.483986    11.00000    0.02358    0.05997 =
         0.05878   -0.00540    0.00313    0.00060
AFIX 137
H15A  2    0.037072    0.362905    0.438457    11.00000   -1.50000
H15B  2   -0.076874    0.467131    0.471145    11.00000   -1.50000
H15C  2    0.039387    0.433660    0.575036    11.00000   -1.50000
AFIX   0
C13   1    0.738083    0.762326    0.314496    11.00000    0.05638    0.06199 =
         0.04932   -0.00844    0.00752   -0.03957
PART 1
AFIX  23
H13A  2    0.812593    0.719900    0.271658   -21.00000   -1.20000
H13B  2    0.766320    0.783327    0.403679   -21.00000   -1.20000
AFIX  43
PART 0
PART 2
H13   2    0.795747    0.772016    0.387952    21.00000   -1.20000
AFIX   0
PART 0
C14   1    0.098048    0.556781    0.434514    11.00000    0.02517    0.05115 =
         0.06771    0.00991    0.00431    0.01254
AFIX  23
H14A  2    0.071977    0.573972    0.344080    11.00000   -1.20000
H14B  2    0.082981    0.639608    0.483497    11.00000   -1.20000
AFIX   0
C16   1    0.327473    0.826356    0.257522    11.00000    0.08670    0.02760 =
         0.03616    0.00636   -0.00828   -0.00286
AFIX  23
H16A  2    0.328400    0.883276    0.334610    11.00000   -1.20000
H16B  2    0.416057    0.831594    0.221223    11.00000   -1.20000
AFIX   0
C17   1    0.227351    0.874685    0.165153    11.00000    0.16936    0.03745 =
         0.05008    0.00027   -0.03650    0.02006
AFIX 137
H17A  2    0.215482    0.809465    0.095938    11.00000   -1.50000
H17B  2    0.255744    0.960600    0.130559    11.00000   -1.50000
H17C  2    0.143197    0.886634    0.206570    11.00000   -1.50000
AFIX   0
PART 1
C13A  1    0.683820    0.896549    0.237662   -21.00000    0.09311    0.07903 =
         0.04457    0.01823   -0.00168   -0.05756
AFIX 137
H13C  2    0.643217    0.870246    0.154939   -21.00000   -1.50000
H13D  2    0.758230    0.957324    0.224713   -21.00000   -1.50000
H13E  2    0.617693    0.942017    0.287573   -21.00000   -1.50000
AFIX   0
PART 0
PART 2
C13B  1    0.755202    0.827285    0.197971    21.00000    0.09316    0.08563 =
         0.04071    0.01351    0.00096   -0.06478
AFIX 137
H13F  2    0.763440    0.760324    0.130700    21.00000   -1.50000
H13G  2    0.835748    0.882169    0.204461    21.00000   -1.50000
H13H  2    0.678360    0.884679    0.177463    21.00000   -1.50000
AFIX   0
HKLF 4


REM  jmd021_outrej_nofreq_vaiksemunitcell_a.res in P2(1)
REM R1 =  0.0351 for    3738 Fo > 4sig(Fo)  and  0.0351 for all    3740 data
REM    276 parameters refined using    181 restraints

END

WGHT      0.0546      0.5269

REM Highest difference peak  0.443,  deepest hole -0.473,  1-sigma level  0.045
Q1    1  -0.0208  0.0513  0.1826  11.00000  0.05    0.44
Q2    1  -0.0534  0.2049 -0.0272  11.00000  0.05    0.33
Q3    1  -0.0037  0.1777  0.0823  11.00000  0.05    0.32
Q4    1   0.4195  0.5594  0.3853  11.00000  0.05    0.20
Q5    1   0.7407  0.8195  0.3848  11.00000  0.05    0.20
Q6    1   0.3402  0.8708  0.1502  11.00000  0.05    0.20
Q7    1   0.1239  0.2492  0.1064  11.00000  0.05    0.18
Q8    1   0.1605  0.2002  0.2009  11.00000  0.05    0.16
Q9    1   0.5221  0.3817  0.2314  11.00000  0.05    0.15
Q10   1   0.3129  0.9977  0.1453  11.00000  0.05    0.15
Q11   1  -0.0076  0.0669  0.1056  11.00000  0.05    0.14
Q12   1   0.0672  0.3718  0.5321  11.00000  0.05    0.14
Q13   1   0.2864  0.4187  0.1980  11.00000  0.05    0.14
Q14   1   0.4772  0.4659  0.3065  11.00000  0.05    0.13
Q15   1   0.5407  0.5429  0.3845  11.00000  0.05    0.13
Q16   1   0.7075  0.8153  0.2549  11.00000  0.05    0.13
Q17   1   0.3689  0.8197  0.5129  11.00000  0.05    0.13
Q18   1   0.0781  0.6487  0.4044  11.00000  0.05    0.13
Q19   1   0.5526  0.6899  0.3683  11.00000  0.05    0.13
Q20   1   0.4371  0.7685  0.5044  11.00000  0.05    0.12
;
_shelx_res_checksum              53788
_shelx_hkl_file                  
;
   0 -11   0    0.13    0.22
   0 -11   0    0.40    0.30
   0 -11  -1   79.19    1.88
   0 -11   1   82.23    1.95
   0 -11   1   76.51    1.81
   0 -11  -1   78.69    2.03
   0 -11  -2   13.62    0.90
   0 -11   2   13.99    0.76
   0 -11  -2   12.71    0.75
   0 -11   3   95.34    1.80
   0 -11  -3   88.97    2.22
   0 -11  -4   40.44    1.48
   0 -11   4   47.65    1.18
   0 -10   0    8.25    0.76
   0 -10   0    7.53    0.70
   0 -10   1  168.39    3.10
   0 -10  -1  167.65    3.36
   0 -10  -1  166.24    3.14
   0 -10   1  163.76    3.10
   0 -10  -2   51.70    1.94
   0 -10  -2   49.07    1.70
   0 -10   2   52.57    1.68
   0 -10   2   48.84    1.67
   0 -10  -3   74.79    2.36
   0 -10   3   77.06    1.93
   0 -10  -3   76.18    2.01
   0 -10   3   73.92    1.94
   0 -10   4    9.03    0.64
   0 -10  -4    9.19    0.86
   0 -10  -5   65.78    2.13
   0 -10   5   74.49    1.61
   0 -10  -6  108.50    2.57
   0 -10  -6  105.22    2.85
   0  -9   0    1.69    0.43
   0  -9   0    0.18    0.28
   0  -9   1   38.53    1.61
   0  -9   1   37.39    1.53
   0  -9  -1   36.98    1.58
   0  -9  -1   38.04    1.69
   0  -9  -2   50.49    2.01
   0  -9   2   49.30    1.70
   0  -9  -2   50.44    1.81
   0  -9   2   45.69    1.72
   0  -9  -3  269.96    4.78
   0  -9   3  257.32    3.95
   0  -9  -3  273.55    4.16
   0  -9   3  267.11    3.81
   0  -9  -4   74.27    2.56
   0  -9   4   73.16    1.95
   0  -9   4   76.84    2.06
   0  -9  -5    7.13    0.82
   0  -9   5    7.19    0.60
   0  -9  -6   40.71    1.82
   0  -9   6   44.89    1.24
   0  -9   6   44.22    1.23
   0  -9   7   50.36    1.09
   0  -9   7   48.62    1.36
   0  -9  -7   49.39    1.87
   0  -9   7   51.96    1.26
   0  -9  -8  127.75    2.70
   0  -8   0   31.57    1.43
   0  -8   0   33.33    1.49
   0  -8  -1   44.52    1.68
   0  -8   1   48.19    1.73
   0  -8  -1   49.72    1.87
   0  -8   1   47.57    1.68
   0  -8  -2    0.53    0.33
   0  -8   2    0.34    0.25
   0  -8   2    0.46    0.32
   0  -8   3   27.38    1.31
   0  -8  -3   27.85    1.36
   0  -8  -3   28.23    1.54
   0  -8   3   27.64    1.25
   0  -8   4  421.61    4.91
   0  -8  -4  412.74    6.04
   0  -8   4  414.38    4.68
   0  -8   4  430.85    4.39
   0  -8   5  276.97    3.79
   0  -8   5  282.38    3.52
   0  -8   5  280.35    3.80
   0  -8   6  100.00    2.26
   0  -8   6  100.54    2.07
   0  -8   6  102.03    2.08
   0  -8  -7   12.18    1.05
   0  -8   7   12.35    0.63
   0  -8   7   12.37    0.79
   0  -8   7   13.39    0.73
   0  -8   8   56.49    1.11
   0  -8  -8   58.09    2.05
   0  -8   8   54.31    1.35
   0  -8  -9   11.87    0.86
   0  -8   9   10.39    0.61
   0  -8   9   10.45    0.56
   0  -7   0    0.29    0.25
   0  -7   0    0.76    0.28
   0  -7   1   37.69    1.40
   0  -7  -1   38.13    1.51
   0  -7   1   35.76    1.39
   0  -7  -1   35.94    1.42
   0  -7  -2   36.48    1.92
   0  -7   2   36.07    1.37
   0  -7   2   36.02    1.41
   0  -7  -2   36.94    1.46
   0  -7  -2   37.44    1.57
   0  -7   2   35.43    1.26
   0  -7   3  359.97    4.03
   0  -7  -3  374.14    4.77
   0  -7   3  367.51    3.72
   0  -7   3  364.02    4.22
   0  -7   4  159.43    2.82
   0  -7   4  159.40    2.75
   0  -7   4  152.81    2.88
   0  -7   4  157.92    2.62
   0  -7  -4  162.96    3.18
   0  -7   4  158.77    2.96
   0  -7   5   12.80    0.92
   0  -7   5   13.87    0.83
   0  -7   5   13.72    0.84
   0  -7   5   11.54    0.79
   0  -7   5   12.80    0.82
   0  -7   6  211.21    3.08
   0  -7   6  216.76    3.40
   0  -7   6  216.31    3.22
   0  -7   6  212.75    3.44
   0  -7   7   15.57    0.98
   0  -7   7   15.48    0.94
   0  -7   7   13.50    0.96
   0  -7   7   15.99    0.88
   0  -7   8   78.91    2.14
   0  -7   8   76.80    2.00
   0  -7   8   71.77    2.08
   0  -7   8   78.58    1.82
   0  -7   8   78.08    1.44
   0  -7   9    6.69    0.51
   0  -7   9    5.09    0.54
   0  -7   9    4.47    0.51
   0  -7   9    6.34    0.56
   0  -7   9    6.04    0.38
   0  -7  10   37.68    1.05
   0  -7  10   37.22    1.12
   0  -6   0  445.09    4.51
   0  -6   0  458.02    4.64
   0  -6   0  452.94    4.96
   0  -6  -1  147.83    2.96
   0  -6   1  145.06    2.53
   0  -6  -1  141.43    2.62
   0  -6   2   24.50    1.07
   0  -6  -2   23.45    1.08
   0  -6   2   24.93    1.05
   0  -6   2   25.48    1.07
   0  -6  -2   25.44    1.32
   0  -6   3  310.90    3.70
   0  -6   3  309.73    3.78
   0  -6   3  308.33    3.64
   0  -6  -3  320.19    4.05
   0  -6   3  311.86    3.30
   0  -6  -3  309.45    4.73
   0  -6  -4  290.27    3.94
   0  -6  -4  287.12    5.04
   0  -6   4  271.44    3.67
   0  -6   4  272.92    3.63
   0  -6   4  268.25    3.23
   0  -6   4  273.05    3.50
   0  -6   4  275.83    3.24
   0  -6   4  288.07    3.55
   0  -6   5  185.15    2.84
   0  -6   5  180.94    2.93
   0  -6   5  180.83    3.20
   0  -6   5  184.29    2.92
   0  -6   5  185.36    2.89
   0  -6   5  187.26    2.92
   0  -6   6  266.14    4.10
   0  -6   6  274.71    3.73
   0  -6   6  275.16    3.73
   0  -6   6  274.65    3.40
   0  -6   7   58.75    1.44
   0  -6   7   59.68    2.03
   0  -6   7   59.05    1.85
   0  -6   7   61.09    1.85
   0  -6   7   62.91    1.77
   0  -6   8    4.72    0.40
   0  -6   8    4.25    0.57
   0  -6   8    4.93    0.58
   0  -6   8    4.96    0.54
   0  -6   8    5.30    0.59
   0  -6   9    7.93    0.71
   0  -6   9    9.07    0.71
   0  -6   9    7.34    0.71
   0  -6   9    7.63    0.44
   0  -6   9    9.26    0.65
   0  -6  10   37.89    1.17
   0  -6  10   35.67    1.32
   0  -6  10   35.34    1.32
   0  -6  10   38.29    1.26
   0  -5   0    0.32    0.22
   0  -5  -1  306.82    3.58
   0  -5   1  298.62    3.35
   0  -5   2   66.26    1.59
   0  -5   2   66.55    1.71
   0  -5  -2   66.79    1.72
   0  -5  -3  819.48    6.56
   0  -5   3  854.33    5.56
   0  -5  -3  855.41    6.12
   0  -5   3  870.10    5.85
   0  -5   3  799.18    5.65
   0  -5   3  808.90    5.80
   0  -5   3  818.35    4.95
   0  -5   3  880.16    6.09
   0  -5   4  445.53    4.24
   0  -5  -4  475.08    4.70
   0  -5   4  461.52    4.21
   0  -5   4  459.48    3.95
   0  -5  -4  445.48    5.30
   0  -5   4  434.06    3.86
   0  -5   4  452.23    4.36
   0  -5   4  462.85    4.65
   0  -5   4  450.17    4.47
   0  -5   5  282.77    3.83
   0  -5   5  267.10    3.33
   0  -5   5  270.63    3.30
   0  -5   5  274.23    3.30
   0  -5   5  278.14    3.73
   0  -5   5  280.72    3.40
   0  -5   5  274.09    3.31
   0  -5   6  124.63    2.71
   0  -5   6  116.64    2.30
   0  -5   6  116.31    2.60
   0  -5   6  118.61    2.37
   0  -5   6  116.82    2.10
   0  -5   6  114.83    2.33
   0  -5   7   69.52    2.15
   0  -5   7   76.14    1.93
   0  -5   7   70.28    2.11
   0  -5   7   72.77    1.97
   0  -5   7   70.79    1.53
   0  -5   7   69.82    1.96
   0  -5   8  114.59    2.82
   0  -5   8  112.39    2.68
   0  -5   8  111.80    1.78
   0  -5   8  118.38    2.44
   0  -5   8  115.10    2.67
   0  -5   9   45.55    1.64
   0  -5   9   49.59    1.53
   0  -5   9   49.71    1.13
   0  -5   9   51.13    1.70
   0  -5   9   46.78    1.78
   0  -5   9   47.84    1.76
   0  -5  10   53.32    1.78
   0  -5  10   53.73    1.59
   0  -5  10   55.47    1.53
   0  -5  10   50.08    1.70
   0  -5  11    2.84    0.35
   0  -5  11    2.74    0.35
   0  -5  11    2.19    0.35
   0  -5  11    2.65    0.38
   0  -4   0 2077.08    7.48
   0  -4   1 1105.93    5.42
   0  -4  -1 1098.65    5.59
   0  -4  -2  434.75    3.69
   0  -4   2  426.06    3.69
   0  -4  -3   78.99    1.72
   0  -4   3   78.73    1.27
   0  -4   4  291.73    2.99
   0  -4   4  284.70    2.97
   0  -4   4  291.50    3.32
   0  -4   4  292.81    3.39
   0  -4   4  290.93    3.32
   0  -4  -4  283.47    3.61
   0  -4   5 1077.27    6.57
   0  -4   5 1081.23    6.89
   0  -4   5 1067.10    6.82
   0  -4   5 1056.10    5.86
   0  -4   5 1086.05    6.29
   0  -4  -5 1100.66    7.98
   0  -4   5 1096.85    6.21
   0  -4   5 1058.43    6.20
   0  -4   6  847.43    6.01
   0  -4   6  844.20    5.13
   0  -4   6  818.27    6.37
   0  -4   6  832.65    6.04
   0  -4   6  816.82    6.51
   0  -4   6  824.22    5.81
   0  -4   7    7.17    0.46
   0  -4   7    8.33    0.70
   0  -4   7    7.82    0.66
   0  -4   7    8.55    0.66
   0  -4   7    8.05    0.68
   0  -4   7    7.89    0.72
   0  -4   8   12.40    0.85
   0  -4   8   13.04    0.91
   0  -4   8   12.24    0.59
   0  -4   8   13.19    0.91
   0  -4   8   12.95    0.97
   0  -4   8   12.49    0.81
   0  -4   9   39.51    1.54
   0  -4   9   40.69    1.70
   0  -4   9   42.30    1.56
   0  -4   9   43.13    1.47
   0  -4   9   42.12    1.68
   0  -4   9   39.93    1.04
   0  -4  10   30.45    1.24
   0  -4  10   29.31    1.23
   0  -4  10   28.47    1.35
   0  -4  10   29.46    1.38
   0  -4  10   31.61    1.21
   0  -4  11  172.92    2.57
   0  -4  11  176.86    2.92
   0  -4  11  178.11    2.56
   0  -4  11  181.02    3.03
   0  -3   0    0.20    0.11
   0  -3   0    0.07    0.08
   0  -3  -1  519.11    3.15
   0  -3  -1  513.50    2.74
   0  -3   1  516.28    3.08
   0  -3  -2 1405.89    4.50
   0  -3  -2 1418.11    5.66
   0  -3   2 1401.16    6.01
   0  -3  -3 2539.23    8.31
   0  -3  -3 2636.10    6.23
   0  -3  -3 2647.98    4.29
   0  -3   3 2721.17    6.49
   0  -3  -3 2497.16    4.72
   0  -3   3 2533.42    7.16
   0  -3  -4  791.23    5.21
   0  -3   4  808.41    4.59
   0  -3   5  261.27    3.20
   0  -3   5  256.06    2.95
   0  -3  -5  253.47    3.31
   0  -3   5  254.18    3.08
   0  -3   5  252.19    3.32
   0  -3   5  259.04    2.69
   0  -3   5  253.53    2.89
   0  -3   5  255.15    2.96
   0  -3   6  124.70    2.26
   0  -3   6  117.51    2.11
   0  -3   6  110.67    1.65
   0  -3  -6  125.06    2.70
   0  -3   6  118.23    1.68
   0  -3   6  112.27    2.09
   0  -3   6  112.83    2.33
   0  -3   6  113.45    2.20
   0  -3   6  118.70    2.33
   0  -3   7  155.67    2.78
   0  -3   7  161.12    2.71
   0  -3   7  162.55    2.61
   0  -3   7  163.51    2.99
   0  -3   7  154.62    1.92
   0  -3   7  163.87    2.84
   0  -3   7  158.66    2.90
   0  -3   8  232.00    3.41
   0  -3   8  236.24    3.86
   0  -3   8  228.33    3.59
   0  -3   8  224.69    3.53
   0  -3   8  230.34    2.40
   0  -3   8  237.94    3.31
   0  -3   9  578.45    6.08
   0  -3   9  570.14    5.52
   0  -3   9  582.30    6.27
   0  -3   9  580.67    5.28
   0  -3  10  250.11    3.52
   0  -3  10  249.38    3.96
   0  -3  10  253.95    3.43
   0  -3  10  257.60    4.07
   0  -3  10  247.16    3.58
   0  -3  11   23.83    0.98
   0  -3  11   23.73    1.13
   0  -3  11   23.39    0.99
   0  -3  11   23.52    1.17
   0  -3  11   21.81    0.95
   0  -3  12   13.15    0.75
   0  -3  12   12.90    0.71
   0  -2   0 1580.79    4.11
   0  -2   0 1570.75    2.26
   0  -2   0 1572.38    3.90
   0  -2  -1 6030.94    7.23
   0  -2   1 5780.10    8.29
   0  -2   1 6199.82    8.02
   0  -2  -1 6128.10    8.53
   0  -2  -1 5981.89    7.74
   0  -2  -1 5803.88    7.52
   0  -2   2 5584.73    8.41
   0  -2   2 5292.11    9.94
   0  -2  -2 5058.06    8.87
   0  -2  -2 5597.57    8.02
   0  -2  -2 5241.09    6.75
   0  -2  -3 4026.46    8.90
   0  -2   3 3777.16    6.26
   0  -2   3 3841.91    8.15
   0  -2  -3 3767.54    5.96
   0  -2  -3 3980.50    6.28
   0  -2  -3 3897.71    7.38
   0  -2   4  266.37    1.61
   0  -2  -4  264.80    2.61
   0  -2  -4  261.75    1.95
   0  -2   4  269.50    2.50
   0  -2  -5 1483.74    3.67
   0  -2   5 1486.35    6.84
   0  -2  -5 1463.95    7.03
   0  -2   5 1462.68    7.05
   0  -2   5 1471.50    4.32
   0  -2   5 1446.90    6.73
   0  -2   5 1476.40    6.61
   0  -2   5 1463.58    6.60
   0  -2   6  147.23    2.33
   0  -2   6  146.17    2.27
   0  -2   6  149.15    1.74
   0  -2   6  152.63    2.26
   0  -2  -6  153.88    2.67
   0  -2   6  150.55    1.76
   0  -2  -6  142.85    2.09
   0  -2   6  148.52    2.40
   0  -2   6  146.27    2.46
   0  -2   6  145.69    2.43
   0  -2   7  886.72    6.16
   0  -2   7  791.21    4.44
   0  -2   7  900.66    6.47
   0  -2   7  908.60    6.50
   0  -2   7  919.59    4.42
   0  -2   7  912.82    6.75
   0  -2  -7  997.45    7.98
   0  -2  -7  975.92    5.76
   0  -2   7  903.15    5.85
   0  -2   7  900.35    6.07
   0  -2   8  115.48    2.37
   0  -2   8  120.75    1.73
   0  -2   8  115.64    2.32
   0  -2   8  117.10    2.61
   0  -2   8  117.97    2.25
   0  -2   8  118.97    2.56
   0  -2   8  112.88    2.41
   0  -2   9  294.95    4.28
   0  -2   9  302.15    3.94
   0  -2   9  301.53    4.38
   0  -2   9  296.38    3.73
   0  -2   9  293.15    3.90
   0  -2  10  115.09    2.41
   0  -2  10  120.07    2.75
   0  -2  10  117.10    2.36
   0  -2  10  116.81    2.34
   0  -2  10  119.48    2.77
   0  -2  11   25.00    1.22
   0  -2  11   25.79    1.05
   0  -2  11   24.74    1.03
   0  -2  11   24.12    0.98
   0  -2  11   23.24    1.11
   0  -2  12   58.02    1.36
   0  -2  12   56.03    1.45
   0  -2  12   56.49    1.53
   0  -1   0    2.45    0.11
   0  -1   0    2.53    0.11
   0  -1   1 3541.23    5.95
   0  -1  -1 3530.73    4.65
   0  -1   3 2341.49    5.96
   0  -1  -3 2354.44    5.42
   0  -1  -3 2287.33    6.02
   0  -1  -3 2281.25    3.99
   0  -1   3 2256.08    4.52
   0  -1  -4 2214.75    4.73
   0  -1  -4 2276.51    4.24
   0  -1   4 2275.11    6.89
   0  -1   4 2198.15    4.98
   0  -1  -4 2243.48    6.88
   0  -1  -5  388.56    2.19
   0  -1  -5  388.42    2.72
   0  -1  -5  352.12    3.06
   0  -1   5  351.64    2.32
   0  -1  -5  371.36    2.94
   0  -1   6  175.45    1.80
   0  -1   6  166.74    2.51
   0  -1   6  168.49    2.27
   0  -1  -6  164.73    2.46
   0  -1  -6  169.82    2.30
   0  -1  -6  165.83    2.03
   0  -1   6  176.65    1.97
   0  -1   6  171.79    2.36
   0  -1   6  169.54    2.35
   0  -1   6  175.90    2.50
   0  -1   7   15.09    0.78
   0  -1   7   14.02    0.80
   0  -1  -7   20.75    1.04
   0  -1   7   14.50    0.63
   0  -1   7   13.76    0.70
   0  -1   7   16.34    0.61
   0  -1  -7   18.17    0.82
   0  -1  -7   14.13    0.81
   0  -1   7   14.16    0.82
   0  -1   7   16.64    0.80
   0  -1   7   17.16    0.81
   0  -1   8  321.39    3.85
   0  -1   8  313.84    3.56
   0  -1   8  318.68    3.69
   0  -1   8  309.37    3.68
   0  -1   8  315.83    4.14
   0  -1   8  318.48    4.06
   0  -1   9  302.28    4.23
   0  -1   9  299.56    4.20
   0  -1   9  297.44    3.80
   0  -1   9  310.43    3.82
   0  -1   9  294.82    3.66
   0  -1  10   94.00    2.38
   0  -1  10   90.15    2.37
   0  -1  10   87.97    2.03
   0  -1  10   88.86    1.99
   0  -1  10   91.73    2.12
   0  -1  11  134.18    2.36
   0  -1  11  135.56    2.61
   0  -1  11  135.26    2.72
   0  -1  12   31.71    1.17
   0  -1  12   27.40    1.02
   0   0  -1 1952.85    3.08
   0   0  -1 2044.91    3.05
   0   0   2 1994.74    3.70
   0   0   2 1985.33    4.12
   0   0  -2 1994.33    4.88
   0   0  -2 1983.41    4.62
   0   0  -2 1958.25    3.07
   0   0  -2 1937.20    2.82
   0   0  -2 2011.11    3.67
   0   0  -3 2764.82    5.70
   0   0   3 2592.11    5.08
   0   0  -3 2655.62    7.06
   0   0  -3 2853.86    8.21
   0   0  -3 2484.60    4.34
   0   0  -3 2917.23    5.61
   0   0  -3 2601.33    4.17
   0   0   3 2634.33    5.90
   0   0   4 1092.35    4.49
   0   0  -4 1153.07    3.43
   0   0   4 1034.87    3.80
   0   0  -4 1022.19    3.91
   0   0  -4 1097.52    3.57
   0   0  -5    0.94    0.14
   0   0  -5    0.66    0.18
   0   0   6  127.35    1.92
   0   0  -6  124.52    1.98
   0   0  -6  123.08    1.88
   0   0   6  127.60    1.81
   0   0   6  129.16    2.12
   0   0  -6  131.06    2.12
   0   0   6  126.79    2.13
   0   0   6  133.30    1.97
   0   0   6  134.66    1.90
   0   0   6  130.74    2.00
   0   0  -6  129.80    1.61
   0   0   7  167.82    2.42
   0   0   7  167.22    2.39
   0   0   7  172.63    2.42
   0   0   7  160.05    2.28
   0   0  -7  173.24    2.64
   0   0   7  178.02    2.74
   0   0  -7  176.05    2.85
   0   0   7  161.18    2.33
   0   0  -7  169.99    2.73
   0   0   7  175.00    2.43
   0   0   7  165.32    2.61
   0   0   8   79.27    1.78
   0   0   8   81.49    2.04
   0   0   8   79.79    1.97
   0   0   8   82.74    1.85
   0   0   8   80.88    1.82
   0   0   8   78.45    1.79
   0   0   9    7.17    0.59
   0   0   9    8.10    0.63
   0   0   9    7.82    0.69
   0   0  10  345.42    4.42
   0   0  10  332.61    4.41
   0   0  10  339.68    3.90
   0   0  11   50.82    1.55
   0   0  11   51.95    1.64
   0   0  11   51.24    1.47
   0   1   0    0.10    0.03
   0   1   0    2.84    0.12
   0   1   0    0.12    0.04
   0   1   0    2.79    0.11
   0   1  -1 3477.83    5.18
   0   1  -1 3337.42    4.79
   0   1  -2 8928.59   11.19
   0   1  -2 9999.00   15.29
   0   1  -3 2473.86    6.20
   0   1   3 2235.37    3.21
   0   1  -3 2458.07   10.05
   0   1  -3 2400.10    4.74
   0   1   3 2227.55    5.36
   0   1   3 2280.16    4.34
   0   1  -3 2200.74    5.18
   0   1  -4 2169.35    5.89
   0   1   4 2122.88    4.90
   0   1  -4 2312.82   12.29
   0   1  -4 2299.91    6.98
   0   1  -5  351.46    3.09
   0   1  -5  335.87    2.61
   0   1   6  179.41    2.08
   0   1   6  174.27    2.06
   0   1   6  175.20    2.34
   0   1   6  172.15    2.35
   0   1   6  179.81    2.47
   0   1  -6  180.22    2.15
   0   1  -6  176.83    2.49
   0   1   6  185.75    1.96
   0   1   6  177.49    2.52
   0   1   6  177.67    2.48
   0   1  -6  163.34    2.07
   0   1  -6  176.05    2.54
   0   1   7   14.29    0.78
   0   1   7   13.14    0.74
   0   1   7   15.16    0.64
   0   1   7   15.84    0.74
   0   1   7   14.99    0.78
   0   1  -7   15.21    0.85
   0   1   7   13.69    0.72
   0   1   7   14.31    0.66
   0   1  -7   15.71    0.90
   0   1   8  355.22    4.01
   0   1   8  374.63    4.26
   0   1   8  354.74    4.13
   0   1   8  352.88    4.11
   0   1   8  378.82    3.75
   0   1   8  368.40    3.74
   0   1   8  373.53    3.64
   0   1   8  348.53    3.85
   0   1   9  303.15    3.94
   0   1   9  320.63    3.69
   0   1   9  306.34    4.07
   0   1   9  308.55    3.58
   0   1   9  309.44    3.94
   0   1   9  315.79    4.07
   0   1   9  303.09    3.80
   0   1  10   87.92    2.05
   0   1  10   85.86    2.19
   0   1  10   89.57    2.15
   0   2   0 1746.11    4.01
   0   2   0 1705.92    3.06
   0   2   0 1608.21    3.87
   0   2   0 1634.76    3.61
   0   2  -1 5837.86    8.14
   0   2  -2 5321.83    9.96
   0   2  -2 5249.26    7.81
   0   2   3 3987.56    6.41
   0   2  -3 3975.66    8.91
   0   2  -4  256.28    2.37
   0   2  -4  251.49    2.57
   0   2   4  253.85    1.24
   0   2  -5 1393.00    6.18
   0   2   5 1399.03    6.88
   0   2  -5 1407.43    6.82
   0   2  -6  131.34    2.09
   0   2   6  120.01    2.12
   0   2   6  129.23    1.86
   0   2   6  136.07    1.78
   0   2  -6  131.53    2.32
   0   2  -6  126.86    2.32
   0   2   6  119.14    2.14
   0   2   6  130.34    1.55
   0   2   6  126.38    1.98
   0   2   6  126.12    2.24
   0   2   7  919.25    6.45
   0   2   7  928.69    6.57
   0   2   7  942.35    5.72
   0   2  -7  949.92    7.17
   0   2   7  932.89    4.57
   0   2   7  956.96    5.28
   0   2   7  933.65    5.09
   0   2   7  933.15    6.26
   0   2   8  124.06    1.93
   0   2   8  125.91    2.57
   0   2   8  130.67    2.16
   0   2   8  125.55    2.08
   0   2   8  121.90    2.52
   0   2   8  120.15    2.37
   0   2   9  299.79    3.48
   0   2   9  293.30    4.05
   0   2   9  295.41    3.28
   0   2   9  302.24    4.14
   0   2  10  129.94    2.61
   0   3   0    0.18    0.08
   0   3   0    0.14    0.06
   0   3  -1  478.08    2.24
   0   3  -1  489.04    2.92
   0   3  -1  487.95    2.92
   0   3   1  501.48    2.53
   0   3   1  508.01    2.58
   0   3  -1  506.57    2.94
   0   3   2 1366.21    4.02
   0   3   2 1393.69    3.83
   0   3  -2 1431.24    3.91
   0   3  -2 1427.09    5.54
   0   3  -2 1477.69    5.57
   0   3  -3 2618.43    8.03
   0   3   3 2586.72    5.85
   0   3   4  782.49    2.50
   0   3  -4  787.84    4.79
   0   3   5  241.24    3.16
   0   3  -5  244.42    2.94
   0   3   5  236.81    2.31
   0   3   5  237.92    1.97
   0   3   5  239.04    2.70
   0   3   5  237.46    3.04
   0   3  -5  243.97    3.20
   0   3   5  240.98    2.68
   0   3  -5  246.39    2.90
   0   3   6  120.88    1.57
   0   3   6  116.30    2.30
   0   3   6  122.67    1.66
   0   3   6  122.01    1.60
   0   3   6  116.90    2.00
   0   3  -6  123.72    2.56
   0   3  -6  126.41    2.29
   0   3   6  116.79    2.38
   0   3   6  117.20    1.86
   0   3   7  168.07    2.53
   0   3   7  171.65    1.94
   0   3   7  171.34    2.34
   0   3   7  175.99    3.04
   0   3   8  213.73    3.01
   0   3   8  216.34    3.56
   0   3   8  210.59    3.51
   0   3   8  218.08    2.78
   0   3   8  218.62    2.46
   0   3   9  591.68    5.98
   0   3   9  594.24    5.96
   0   3   9  581.07    4.35
   0   3   9  586.36    4.76
   0   3  10  279.83    3.40
   0   3  10  274.24    3.86
   0   3  10  280.21    3.93
   0   4   0 2137.44    6.70
   0   4   0 2089.82    3.27
   0   4   0 2139.04    6.58
   0   4   0 2089.58    4.24
   0   4   1  988.45    4.22
   0   4  -1 1012.46    4.82
   0   4  -1  985.40    4.86
   0   4  -1 1013.30    4.74
   0   4  -1 1008.06    3.82
   0   4   1 1019.60    4.39
   0   4  -2  382.98    3.26
   0   4   2  395.97    2.48
   0   4   2  396.15    2.46
   0   4  -2  414.56    2.20
   0   4  -2  409.21    3.40
   0   4   3   18.01    0.88
   0   4  -3   86.07    1.75
   0   4   3   85.49    1.05
   0   4   3   34.86    1.01
   0   4   3   85.76    1.19
   0   4  -3   86.53    1.67
   0   4   4  265.32    3.47
   0   4  -4  264.01    2.81
   0   4  -4  265.63    3.15
   0   4   4  265.47    3.08
   0   4   4  256.30    2.84
   0   4   4  257.63    2.15
   0   4   4  255.74    1.65
   0   4   4  257.55    2.87
   0   4   4  266.96    3.28
   0   4  -5 1083.44    6.84
   0   4   5 1025.04    4.46
   0   4   5 1069.32    7.38
   0   4   5 1062.74    7.00
   0   4  -5 1106.48    6.51
   0   4   5 1038.85    6.04
   0   4   5 1083.29    6.17
   0   4  -5 1085.51    7.58
   0   4   5 1061.35    5.60
   0   4   6  794.51    6.54
   0   4   6  801.69    6.78
   0   4   6  788.22    5.56
   0   4   6  781.35    5.16
   0   4  -6  837.01    6.60
   0   4   6  813.59    4.54
   0   4  -6  873.66    6.63
   0   4  -6  849.37    7.50
   0   4   7   13.51    0.77
   0   4   7   14.91    0.98
   0   4   7   14.64    0.74
   0   4   7   13.36    0.57
   0   4   7   13.45    0.93
   0   4   8   13.35    0.96
   0   4   8   13.80    0.82
   0   4   8   13.87    0.74
   0   4   8   14.44    1.00
   0   4   8   16.07    0.67
   0   4   9   42.28    1.64
   0   4   9   42.54    1.16
   0   4   9   39.15    1.35
   0   4   9   43.19    1.68
   0   4   9   42.08    1.28
   0   4  10   33.74    1.36
   0   4  10   32.20    1.13
   0   4  10   31.09    1.34
   0   4 -11  159.16    2.94
   0   4  11  179.63    2.71
   0   5   0    0.29    0.23
   0   5   0    0.10    0.14
   0   5   0   -0.05    0.12
   0   5  -1  317.17    2.02
   0   5   1  304.09    2.71
   0   5   1  295.89    2.65
   0   5   1  310.79    3.45
   0   5  -1  306.65    3.12
   0   5   1  305.35    3.50
   0   5  -1  309.37    3.71
   0   5  -1  297.45    3.02
   0   5   2   73.54    1.28
   0   5   2   74.51    1.82
   0   5   2   80.38    1.88
   0   5   2   77.09    1.69
   0   5  -2   76.02    1.66
   0   5   2   78.88    1.28
   0   5  -2   76.63    1.25
   0   5  -2   79.24    1.85
   0   5   2   78.80    1.55
   0   5  -2   77.41    1.95
   0   5  -2   74.94    1.63
   0   5   2   74.64    1.74
   0   5   3  745.63    5.02
   0   5   3  741.34    5.44
   0   5   3  759.02    4.05
   0   5   3  737.04    3.68
   0   5  -3  809.75    4.69
   0   5  -3  787.32    6.63
   0   5   3  770.51    6.10
   0   5  -3  758.04    5.56
   0   5  -3  742.95    5.70
   0   5   3  781.17    5.79
   0   5   3  735.70    5.64
   0   5   4  421.35    4.02
   0   5  -4  448.23    4.95
   0   5  -4  444.29    4.59
   0   5   4  437.29    4.61
   0   5   4  423.22    3.09
   0   5  -4  453.76    4.01
   0   5  -4  459.98    5.38
   0   5   4  424.73    4.18
   0   5   4  429.96    4.86
   0   5   4  424.96    3.94
   0   5  -5  273.25    3.88
   0   5   5  260.58    3.25
   0   5   5  269.05    4.04
   0   5   5  269.13    3.88
   0   5   5  248.83    3.00
   0   5  -5  278.34    3.58
   0   5   5  263.25    3.28
   0   5  -5  287.83    4.57
   0   5   6  111.16    2.06
   0   5   6  115.00    2.80
   0   5   6  113.70    1.89
   0   5   6  113.40    2.27
   0   5   6  118.62    2.78
   0   5   7   72.08    1.71
   0   5  -7   75.11    2.57
   0   5   7   70.98    2.22
   0   5   7   69.73    2.24
   0   5   7   72.24    1.38
   0   5   7   69.33    1.83
   0   5   8  121.33    2.45
   0   5   8  127.44    1.83
   0   5  -8  131.11    3.31
   0   5   8  124.72    3.00
   0   5   8  127.15    3.01
   0   5   8  126.39    2.24
   0   5   9   58.53    1.96
   0   5   9   54.16    1.25
   0   5   9   54.86    1.46
   0   5   9   55.65    1.93
   0   5   9   53.16    1.58
   0   5  10   43.82    1.54
   0   5  10   44.47    1.26
   0   5 -10   41.41    1.70
   0   5 -11    3.10    0.46
   0   5  11    3.72    0.43
   0   6   0  476.92    5.11
   0   6   0  472.84    4.20
   0   6   0  430.15    3.78
   0   6   0  439.14    4.68
   0   6   0  455.11    4.33
   0   6  -1  120.83    2.53
   0   6   1  116.41    1.89
   0   6   1  122.02    2.50
   0   6  -1  122.61    2.38
   0   6   1  125.81    2.19
   0   6  -1  121.43    2.19
   0   6   1  118.75    1.93
   0   6  -1  122.50    2.24
   0   6   1  119.43    2.44
   0   6   1  124.73    2.24
   0   6   1  126.23    1.98
   0   6   2   21.91    0.87
   0   6   2   19.01    0.74
   0   6  -2   19.82    0.99
   0   6   2   19.51    0.74
   0   6   2   18.07    0.98
   0   6   2   19.92    0.99
   0   6   2   20.58    0.89
   0   6  -2   20.44    1.10
   0   6   2   20.34    0.96
   0   6  -2   20.23    1.03
   0   6  -2   20.41    1.00
   0   6   2   21.42    1.05
   0   6   3  294.35    3.71
   0   6   3  305.33    3.78
   0   6   3  331.56    3.49
   0   6  -3  291.31    4.00
   0   6  -3  321.16    4.22
   0   6  -3  315.55    4.45
   0   6   3  311.19    3.93
   0   6   3  317.08    4.27
   0   6   3  317.92    2.97
   0   6   3  305.04    3.42
   0   6  -3  315.93    4.23
   0   6   4  267.12    3.39
   0   6   4  254.77    3.35
   0   6  -4  281.54    4.44
   0   6   4  257.37    3.43
   0   6   4  270.54    3.94
   0   6   4  274.36    4.29
   0   6  -4  257.78    4.17
   0   6   5  175.41    2.67
   0   6  -5  194.82    3.94
   0   6   5  195.26    3.80
   0   6   5  191.04    3.55
   0   6   5  177.12    2.78
   0   6   5  182.23    2.97
   0   6   6  281.13    3.48
   0   6   6  285.75    3.84
   0   6   6  304.94    4.92
   0   6   6  301.07    4.68
   0   6   6  275.62    3.06
   0   6  -6  318.19    5.20
   0   6   7   64.00    1.65
   0   6   7   62.03    2.24
   0   6   7   58.07    1.75
   0   6  -7   64.26    2.38
   0   6   7   57.31    2.09
   0   6   7   57.70    1.28
   0   6   8    6.99    0.44
   0   6  -8    5.99    0.78
   0   6   8    7.09    0.64
   0   6   8    7.97    0.82
   0   6   8    7.31    0.77
   0   6   8    7.35    0.56
   0   6  -9    6.58    0.76
   0   6   9    8.46    0.57
   0   6   9    8.31    0.74
   0   6   9    7.35    0.61
   0   6   9    8.33    0.77
   0   6   9    8.31    0.49
   0   6  10   31.51    1.00
   0   6  10   32.56    1.20
   0   6  10   30.34    1.21
   0   6 -10   29.05    1.31
   0   6  10   28.85    1.01
   0   7   0    0.78    0.30
   0   7   0    0.31    0.24
   0   7   0    0.09    0.25
   0   7   0    0.43    0.24
   0   7   1   38.48    1.31
   0   7   1   38.16    1.22
   0   7   1   37.22    1.48
   0   7  -1   41.21    1.53
   0   7   1   37.30    1.44
   0   7  -1   39.36    1.44
   0   7  -1   39.55    1.61
   0   7   1   38.26    1.18
   0   7  -1   36.06    1.38
   0   7   1   39.67    1.28
   0   7   1   36.74    1.28
   0   7   2   45.24    1.53
   0   7   2   45.37    1.35
   0   7  -2   45.11    1.75
   0   7  -2   46.00    1.65
   0   7   2   47.63    1.65
   0   7   2   46.43    1.29
   0   7   2   48.31    1.44
   0   7   2   47.67    1.62
   0   7   3  349.61    4.32
   0   7  -3  361.06    4.90
   0   7   3  371.15    3.87
   0   7   3  355.57    4.91
   0   7   3  349.00    4.22
   0   7   3  351.40    4.55
   0   7   3  357.91    4.04
   0   7  -3  364.95    5.19
   0   7   4  158.85    3.29
   0   7  -4  145.05    3.34
   0   7   4  153.87    3.38
   0   7   4  156.89    2.81
   0   7   4  147.41    2.67
   0   7  -4  156.82    3.54
   0   7   4  150.90    2.79
   0   7   5   14.55    0.84
   0   7   5   14.43    1.07
   0   7  -5   12.84    1.07
   0   7  -5   16.63    1.20
   0   7   5   13.76    0.89
   0   7   5   13.11    0.80
   0   7   5   13.41    1.06
   0   7   6  201.23    3.39
   0   7   6  212.20    4.16
   0   7   6  214.17    3.14
   0   7   6  218.45    4.18
   0   7   6  200.06    2.68
   0   7  -6  222.40    4.38
   0   7  -6  196.29    4.24
   0   7   7   15.89    0.67
   0   7   7   16.39    0.98
   0   7   7   17.06    1.18
   0   7   7   16.12    0.84
   0   7  -7   12.62    1.08
   0   7  -7   16.35    1.16
   0   7   7   16.70    1.16
   0   7   8   64.50    1.22
   0   7   8   66.38    1.57
   0   7   8   64.55    1.81
   0   7   8   66.02    2.16
   0   7   8   68.23    2.14
   0   7  -9    7.72    0.74
   0   7   9    8.56    0.62
   0   7   9    9.08    0.46
   0   7   9   10.30    0.60
   0   7   9    9.81    0.77
   0   7 -10   35.65    1.27
   0   7  10   36.85    1.23
   0   7  10   36.16    0.99
   0   8   0   20.56    1.07
   0   8   0   22.96    1.30
   0   8   0   22.23    1.15
   0   8   1   40.80    1.31
   0   8   1   38.61    1.62
   0   8  -1   37.77    1.50
   0   8   1   37.73    1.43
   0   8  -1   39.47    1.74
   0   8   1   40.47    1.53
   0   8   2    1.17    0.32
   0   8  -2    0.95    0.40
   0   8   2    1.21    0.35
   0   8   2    1.07    0.36
   0   8   2    0.89    0.28
   0   8  -2    1.79    0.39
   0   8   2    1.56    0.33
   0   8   3   27.50    1.35
   0   8  -3   28.78    1.45
   0   8   3   28.50    1.24
   0   8   3   31.53    1.28
   0   8   3   28.05    1.31
   0   8  -3   28.70    1.59
   0   8  -4  408.97    5.77
   0   8   4  418.12    4.76
   0   8   4  428.12    4.58
   0   8   4  437.59    4.93
   0   8  -4  437.08    6.13
   0   8   4  431.02    5.57
   0   8  -5  282.03    4.90
   0   8   5  276.13    4.04
   0   8   5  264.39    3.40
   0   8   5  269.35    3.49
   0   8   5  272.42    4.59
   0   8  -6   94.83    2.74
   0   8   6   91.46    2.31
   0   8   6   97.02    1.85
   0   8  -6   87.14    2.76
   0   8   6   89.86    2.63
   0   8   6   92.69    1.99
   0   8   7   20.24    1.06
   0   8  -7   18.03    1.13
   0   8  -7   16.28    1.19
   0   8   7   18.84    1.17
   0   8   7   18.61    0.85
   0   8   7   19.46    0.71
   0   8   8   57.04    1.59
   0   8   8   55.10    1.07
   0   8   8   60.60    1.39
   0   8   8   55.49    1.80
   0   8  -8   51.06    1.85
   0   8   9   10.17    0.56
   0   8   9    9.38    0.59
   0   8  -9    9.06    0.69
   0   8   9    9.70    0.68
   0   9   0   -0.06    0.30
   0   9   0    1.09    0.35
   0   9   1   30.31    1.52
   0   9  -1   30.29    1.58
   0   9  -1   30.90    1.36
   0   9   1   29.92    1.24
   0   9   1   31.01    1.22
   0   9   2   49.37    1.60
   0   9   2   48.65    1.80
   0   9  -2   47.30    1.78
   0   9   2   51.17    1.59
   0   9  -2   47.87    2.02
   0   9   3  267.50    3.97
   0   9   3  260.05    4.08
   0   9   3  277.57    3.64
   0   9   3  277.09    3.93
   0   9  -3  278.01    4.46
   0   9  -3  266.83    4.73
   0   9  -4   84.10    2.64
   0   9   4   85.72    2.09
   0   9   4   81.56    2.38
   0   9   4   87.15    2.23
   0   9  -4   83.51    2.53
   0   9   4   82.86    1.89
   0   9   5    7.83    0.58
   0   9   5    7.34    0.67
   0   9  -5    7.12    0.79
   0   9   5    7.42    0.75
   0   9   5    7.31    0.56
   0   9  -5    7.23    0.79
   0   9  -6   41.56    1.66
   0   9   6   43.60    1.11
   0   9  -6   37.36    1.65
   0   9   6   44.15    1.53
   0   9   6   42.54    1.22
   0   9   6   39.25    1.59
   0   9   7   42.30    0.90
   0   9   7   42.54    1.13
   0   9   7   41.23    1.52
   0   9   7   41.09    1.37
   0   9   8  107.06    1.96
   0   9  -8  100.59    2.21
   0   9   8  103.98    2.15
   0  10   0    5.64    0.68
   0  10   0    4.15    0.54
   0  10   1  157.53    3.23
   0  10  -1  152.96    3.39
   0  10   2   49.24    1.37
   0  10  -2   46.29    1.87
   0  10   2   50.03    1.70
   0  10  -2   52.23    1.76
   0  10   3   76.48    1.69
   0  10   3   76.50    1.97
   0  10   3   72.75    1.88
   0  10  -3   78.34    2.19
   0  10  -3   74.09    2.32
   0  10   4    8.88    0.61
   0  10   4    8.26    0.68
   0  10  -4    7.51    0.71
   0  10   4    9.44    0.59
   0  10  -4    7.74    0.76
   0  10   5   65.62    1.43
   0  10   5   64.70    1.75
   0  10  -5   67.12    1.99
   0  10   6  121.52    2.24
   0  10   6  125.56    1.54
   0  10   6  121.95    1.82
   0  11   0    0.49    0.26
   0  11   1   75.69    1.94
   0  11  -1   72.93    2.03
   0  11   2    6.93    0.56
   0  11  -2    7.99    0.72
   0  11   3   91.95    1.76
   0  11  -3   90.55    2.02
   0  11  -4   39.88    1.37
   0  11   4   48.38    1.12
  -1 -11   4   36.12    0.95
   1 -11  -4   30.80    1.28
  -1 -11   3    3.46    0.36
  -1 -11   3    3.32    0.43
   1 -11  -3    2.92    0.45
   1 -11  -2   11.50    0.77
   1 -11  -2   11.81    0.82
  -1 -11   2   11.63    0.64
  -1 -11   2   13.28    0.80
  -1 -11   1   45.32    1.30
  -1 -11   1   48.94    1.55
   1 -11  -1   49.21    1.56
   1 -11  -1   47.15    1.54
   1 -11   0  201.34    3.14
  -1 -11   0  214.58    3.37
   1 -11   0  218.70    3.19
  -1 -11   0  205.58    2.78
   1 -11   1  184.52    2.96
  -1 -11  -1  187.63    3.17
   1 -11   2  147.84    2.50
  -1 -11  -2  149.29    2.89
  -1 -11  -3   77.27    2.06
   1 -11   3   81.87    1.75
  -1 -11  -4   25.63    1.17
   1 -11   4   28.25    0.91
  -1 -10   6   39.49    0.95
   1 -10  -6   33.73    1.47
  -1 -10   5    0.23    0.17
   1 -10  -5    0.26    0.29
   1 -10  -4   15.54    1.09
  -1 -10   4   18.23    0.86
  -1 -10   4   16.69    0.89
   1 -10  -4   16.19    0.97
  -1 -10   3  309.84    3.71
   1 -10  -3  322.43    4.44
   1 -10  -3  306.56    4.70
  -1 -10   3  319.32    4.06
  -1 -10   2  245.71    3.71
   1 -10  -2  247.29    4.13
   1 -10  -2  230.88    3.82
  -1 -10   2  235.97    3.44
   1 -10  -1  143.88    3.07
  -1 -10   1  139.11    2.69
   1 -10  -1  150.69    3.09
  -1 -10   1  147.14    2.98
   1 -10   0   76.01    2.23
  -1 -10   0   72.26    1.95
  -1 -10   0   80.28    2.29
   1 -10   0   79.71    2.16
  -1 -10  -1   18.45    1.15
  -1 -10  -1   18.23    1.00
   1 -10   1   18.02    1.01
   1 -10   1   16.44    1.03
  -1 -10  -2   29.06    1.47
   1 -10   2   31.75    1.39
  -1 -10  -3   73.04    2.31
   1 -10   3   63.61    1.82
  -1 -10  -4   72.21    2.52
  -1 -10  -4   74.53    2.29
   1 -10   4   78.76    1.86
  -1 -10  -5   78.58    2.25
  -1 -10  -5   77.79    2.53
  -1 -10  -6   55.58    1.79
   1 -10   6   58.80    1.19
  -1  -9   8   27.97    0.71
   1  -9  -8   28.19    1.34
  -1  -9   7   51.54    1.12
   1  -9  -7   46.32    1.85
  -1  -9   7   48.71    1.36
  -1  -9   6   28.82    0.99
   1  -9  -6   26.57    1.51
  -1  -9   5   32.53    1.25
  -1  -9   5   31.28    1.16
   1  -9  -5   30.56    1.65
   1  -9  -4  144.16    3.18
  -1  -9   4  135.69    2.58
  -1  -9   4  141.13    2.81
   1  -9  -4  135.14    3.46
   1  -9  -3   61.32    2.29
   1  -9  -3   59.55    2.08
  -1  -9   3   61.04    1.90
  -1  -9   3   58.49    1.82
   1  -9  -2   55.15    2.09
  -1  -9   2   50.66    1.74
  -1  -9   2   54.55    1.88
   1  -9  -2   50.24    1.93
   1  -9  -1  231.75    4.03
   1  -9  -1  229.62    4.10
  -1  -9   1  228.74    3.70
  -1  -9   1  239.55    3.96
  -1  -9   0  244.09    3.80
   1  -9   0  250.38    4.01
   1  -9   0  242.31    4.17
  -1  -9   0  247.13    4.17
  -1  -9  -1  275.34    4.56
  -1  -9  -1  268.63    3.96
   1  -9   1  267.43    3.97
   1  -9   1  267.65    4.33
  -1  -9  -2  170.54    3.91
  -1  -9  -2  162.52    3.03
  -1  -9  -2  171.10    3.67
   1  -9   2  165.26    2.97
   1  -9   2  163.48    3.32
   1  -9   3  141.70    2.98
  -1  -9  -3  142.16    3.44
  -1  -9  -4   70.11    2.44
   1  -9   4   72.15    2.01
   1  -9   4   72.78    1.81
  -1  -9  -5   20.29    1.31
   1  -9   5   21.13    0.94
   1  -9   5   20.26    0.97
  -1  -9  -6   96.36    2.68
   1  -9   6   99.95    1.90
   1  -9   6  100.83    1.87
   1  -9   7   70.11    1.48
  -1  -9  -7   71.29    2.12
   1  -9   7   68.09    1.60
   1  -9   7   70.18    1.27
  -1  -8   9   48.57    1.30
   1  -8  -9   61.78    1.96
  -1  -8   8   19.41    0.91
  -1  -8   8   21.00    0.71
  -1  -8   8   21.58    0.86
  -1  -8   7   27.88    1.03
  -1  -8   7   28.85    0.96
  -1  -8   6  133.46    2.60
  -1  -8   6  132.76    2.29
  -1  -8   6  135.75    2.33
  -1  -8   6  127.09    2.18
  -1  -8   5   16.14    0.90
  -1  -8   5   15.62    0.79
   1  -8  -5   16.00    1.14
  -1  -8   5   14.99    0.88
  -1  -8   5   15.21    0.93
   1  -8  -4   35.26    1.65
  -1  -8   4   33.23    1.38
  -1  -8   3  283.92    4.06
  -1  -8   3  281.07    4.04
   1  -8  -3  291.36    4.72
   1  -8  -3  281.35    4.80
   1  -8  -2  176.67    3.61
  -1  -8   2  163.18    3.06
   1  -8  -2  170.85    3.58
  -1  -8   2  171.41    3.18
  -1  -8   1  228.14    3.77
   1  -8  -1  234.51    4.04
   1  -8  -1  234.65    4.07
  -1  -8   1  229.34    3.63
  -1  -8   0   52.01    1.88
  -1  -8   0   49.14    1.67
   1  -8   0   51.58    1.79
   1  -8   0   49.23    1.83
  -1  -8  -1   12.77    0.88
   1  -8   1   14.16    0.99
   1  -8   1   14.77    0.94
  -1  -8  -1   14.13    1.03
   1  -8   2    7.35    0.74
  -1  -8  -2    8.40    0.85
  -1  -8  -2    6.43    0.64
   1  -8   2    5.34    0.59
   1  -8   2    6.61    0.63
  -1  -8  -3  246.57    4.50
   1  -8   3  240.65    3.66
   1  -8   3  237.04    3.83
  -1  -8  -4  905.96    8.81
   1  -8   4  903.63    6.91
   1  -8   4  889.50    6.56
   1  -8   5  119.18    2.44
   1  -8   5  120.96    2.46
  -1  -8  -5  119.23    3.24
   1  -8   5  123.74    2.56
   1  -8   6    7.39    0.59
   1  -8   6    6.84    0.59
   1  -8   6    5.76    0.56
  -1  -8  -6    7.59    0.83
  -1  -8  -7   48.43    1.95
   1  -8   7   48.86    1.53
   1  -8   7   48.83    1.41
   1  -8   7   48.70    1.21
   1  -8   8   20.22    0.65
   1  -8   8   21.05    0.85
  -1  -8  -8   22.80    1.24
   1  -8   8   19.96    0.93
   1  -8   9   76.23    1.45
   1  -8   9   72.20    1.54
  -1  -7  10  113.41    1.95
  -1  -7  10  113.75    1.81
  -1  -7   9    5.64    0.47
  -1  -7   9    5.52    0.56
  -1  -7   9    4.79    0.49
  -1  -7   9    4.75    0.54
  -1  -7   9    5.74    0.38
  -1  -7   8   38.19    1.03
  -1  -7   8   36.04    1.44
  -1  -7   8   37.87    1.25
  -1  -7   8   34.90    1.48
  -1  -7   8   36.67    1.38
  -1  -7   7    5.22    0.63
  -1  -7   7    6.65    0.56
  -1  -7   7    5.59    0.58
  -1  -7   7    7.22    0.53
  -1  -7   7    5.44    0.60
  -1  -7   6   41.21    1.36
  -1  -7   6   44.43    1.62
  -1  -7   6   45.09    1.42
  -1  -7   6   45.41    1.58
  -1  -7   6   41.00    1.68
  -1  -7   6   47.28    1.46
  -1  -7   5  270.58    3.84
  -1  -7   5  277.51    3.40
  -1  -7   5  269.84    4.15
  -1  -7   5  278.38    3.76
  -1  -7   5  275.22    3.65
  -1  -7   4  513.46    5.51
  -1  -7   4  514.51    4.83
  -1  -7   4  496.91    5.17
  -1  -7   4  498.34    5.02
  -1  -7   4  513.86    4.49
   1  -7  -4  513.42    6.04
  -1  -7   3   19.91    0.89
   1  -7  -3   16.34    1.09
  -1  -7   3   18.57    1.02
  -1  -7   3   17.21    0.99
   1  -7  -2    0.73    0.32
  -1  -7   2    1.26    0.34
  -1  -7   1  147.60    2.82
   1  -7  -1  150.74    3.06
   1  -7  -1  149.59    2.96
   1  -7   0  122.85    2.59
   1  -7   0  125.27    2.71
  -1  -7   0  123.60    2.64
  -1  -7   0  127.28    2.93
   1  -7   1   86.26    2.10
   1  -7   1   86.36    2.20
  -1  -7  -1   86.21    2.94
  -1  -7  -1   87.64    2.34
   1  -7   1   83.94    2.21
  -1  -7  -1   80.42    1.98
   1  -7   2  472.61    5.19
  -1  -7  -2  489.88    5.69
  -1  -7  -2  481.03    4.89
   1  -7   2  497.42    4.88
   1  -7   2  480.37    5.21
   1  -7   3  115.31    2.12
   1  -7   3  112.79    2.55
  -1  -7  -3  112.57    2.82
   1  -7   3  121.36    2.38
   1  -7   3  113.34    2.53
  -1  -7  -3  113.62    2.38
   1  -7   4   69.64    1.99
   1  -7   4   67.07    1.75
   1  -7   4   63.79    1.89
   1  -7   5  106.66    2.53
   1  -7   5  108.66    2.32
   1  -7   5  107.07    2.43
   1  -7   5  105.68    2.32
   1  -7   6  246.35    3.62
   1  -7   6  237.13    3.93
   1  -7   6  240.71    3.29
   1  -7   6  249.35    3.65
   1  -7   6  241.12    3.53
   1  -7   7   47.71    1.53
   1  -7   7   47.71    1.60
   1  -7   7   43.78    1.69
   1  -7   7   49.44    1.32
   1  -7   7   44.06    1.56
   1  -7   8   20.17    1.05
  -1  -7  -8   21.55    1.29
   1  -7   8   19.51    1.02
   1  -7   8   18.37    1.05
   1  -7   8   20.35    0.72
   1  -7   8   20.58    0.96
   1  -7   9    0.29    0.25
   1  -7   9    0.24    0.19
   1  -7   9    0.63    0.27
  -1  -7  -9    0.50    0.34
   1  -7   9    0.36    0.17
   1  -7  10   11.08    0.61
   1  -7  10   12.11    0.59
  -1  -6  10   53.99    1.51
  -1  -6  10   51.56    1.38
  -1  -6  10   52.34    1.61
  -1  -6  10   51.27    1.60
  -1  -6  10   52.32    1.06
  -1  -6   9   17.34    1.03
  -1  -6   9   19.33    1.01
  -1  -6   9   17.07    1.05
  -1  -6   9   19.21    0.91
  -1  -6   9   20.39    0.74
  -1  -6   8   56.60    1.32
  -1  -6   8   57.11    1.63
  -1  -6   8   54.76    1.79
  -1  -6   8   51.49    1.89
  -1  -6   8   55.35    1.91
  -1  -6   7  190.82    3.65
  -1  -6   7  200.50    3.54
  -1  -6   7  202.13    2.55
  -1  -6   7  204.86    3.08
  -1  -6   7  204.74    3.44
  -1  -6   7  193.38    2.59
  -1  -6   6  469.67    4.57
  -1  -6   6  444.89    4.37
  -1  -6   6  453.69    5.43
  -1  -6   6  460.41    4.90
  -1  -6   6  474.31    4.45
   1  -6  -6  487.74    5.89
  -1  -6   6  470.80    5.10
  -1  -6   5   34.00    1.26
  -1  -6   5   33.14    1.21
  -1  -6   5   34.55    1.28
  -1  -6   5   33.41    1.31
  -1  -6   5   33.31    1.41
  -1  -6   5   34.58    1.18
   1  -6  -5   34.17    1.51
  -1  -6   4  142.20    2.29
  -1  -6   4  144.69    2.38
  -1  -6   4  142.70    2.72
   1  -6  -4  151.09    3.50
  -1  -6   4  144.98    2.62
   1  -6  -4  143.68    2.96
  -1  -6   4  147.79    2.59
   1  -6  -3  160.14    3.28
  -1  -6   3  154.49    2.62
  -1  -6   3  162.67    2.38
  -1  -6   3  159.15    2.32
   1  -6  -3  160.20    3.01
  -1  -6   3  157.09    2.66
   1  -6  -2  116.51    2.51
  -1  -6   2  111.05    2.18
  -1  -6   2  112.23    2.25
   1  -6  -2  116.61    2.57
   1  -6  -1  273.98    3.79
  -1  -6   1  265.25    3.54
  -1  -6   1  264.64    3.34
  -1  -6   1  275.32    4.39
   1  -6   0    2.75    0.41
   1  -6   0    3.60    0.46
  -1  -6   0    2.49    0.38
   1  -6   0    2.61    0.41
  -1  -6   0    2.53    0.38
  -1  -6   0    2.79    0.51
   1  -6   0    2.45    0.47
  -1  -6  -1   48.33    1.87
  -1  -6  -1   46.56    1.40
   1  -6   1   45.62    1.60
  -1  -6  -1   46.67    1.54
   1  -6   1   46.73    1.44
   1  -6   1   46.10    1.50
  -1  -6  -2  351.31    3.94
  -1  -6  -2  341.22    5.10
   1  -6   2  347.58    3.36
   1  -6   2  349.52    3.80
   1  -6   3  418.42    4.49
   1  -6   3  444.13    4.24
  -1  -6  -3  444.32    6.14
   1  -6   3  392.98    4.56
   1  -6   3  416.86    3.84
   1  -6   4  374.10    4.26
   1  -6   4  372.84    3.76
   1  -6   4  372.59    4.54
   1  -6   4  366.99    4.26
   1  -6   4  361.12    4.41
   1  -6   4  366.23    3.81
   1  -6   5  366.96    4.15
   1  -6   5  368.96    4.78
   1  -6   5  359.73    4.48
   1  -6   5  365.25    4.11
   1  -6   5  376.89    4.55
   1  -6   5  361.62    4.02
   1  -6   6  224.54    3.42
   1  -6   6  223.88    3.38
   1  -6   6  223.95    3.50
   1  -6   6  221.47    3.86
   1  -6   6  217.53    3.03
   1  -6   6  213.70    3.65
   1  -6   7   35.89    1.43
   1  -6   7   33.53    1.51
   1  -6   7   32.02    1.07
   1  -6   7   33.16    1.56
   1  -6   7   35.32    1.37
   1  -6   7   35.66    1.42
   1  -6   8   45.71    1.59
   1  -6   8   45.03    1.63
   1  -6   8   47.73    1.78
   1  -6   8   45.97    1.51
   1  -6   8   44.92    1.73
   1  -6   8   45.24    1.11
   1  -6   9    9.47    0.78
   1  -6   9    8.52    0.72
   1  -6   9    9.72    0.66
   1  -6   9    9.71    0.72
   1  -6  10   58.37    1.53
   1  -6  10   56.52    1.65
   1  -6  10   59.73    1.43
   1  -6  10   53.65    1.60
  -1  -5  11  150.53    2.30
  -1  -5  11  151.08    2.53
  -1  -5  11  150.69    2.65
  -1  -5  11  150.88    2.28
  -1  -5  10   71.19    1.84
  -1  -5  10   68.95    2.00
  -1  -5  10   70.62    1.31
  -1  -5  10   73.19    1.76
  -1  -5   9  149.00    2.89
  -1  -5   9  151.30    2.05
  -1  -5   9  147.15    3.16
  -1  -5   9  140.87    3.08
  -1  -5   9  146.21    2.66
  -1  -5   8   84.73    2.24
  -1  -5   8   79.94    2.37
  -1  -5   8   80.56    2.30
  -1  -5   8   84.42    2.03
  -1  -5   8   76.86    1.51
  -1  -5   7   16.64    1.02
  -1  -5   7   18.34    1.13
  -1  -5   7   19.24    0.96
  -1  -5   7   17.96    0.75
  -1  -5   7   18.32    1.05
  -1  -5   7   18.46    0.79
  -1  -5   6  417.81    4.98
  -1  -5   6  435.06    4.17
  -1  -5   6  452.76    4.12
  -1  -5   6  430.45    4.89
  -1  -5   6  435.90    4.55
  -1  -5   6  440.93    4.28
  -1  -5   6  425.01    4.56
  -1  -5   5  347.78    4.20
  -1  -5   5  341.12    3.71
  -1  -5   5  340.31    3.86
  -1  -5   5  337.56    3.57
  -1  -5   5  344.23    4.19
  -1  -5   5  343.56    3.59
  -1  -5   5  345.08    3.74
  -1  -5   4  895.27    6.06
  -1  -5   4  884.86    5.84
  -1  -5   4  896.71    6.38
  -1  -5   4  895.55    5.56
   1  -5  -4  909.28    7.27
  -1  -5   4  900.56    5.70
  -1  -5   4  877.95    5.53
  -1  -5   3  327.31    3.50
  -1  -5   3  337.80    3.21
   1  -5  -3  329.62    3.90
  -1  -5   3  336.60    3.59
  -1  -5   3  338.74    3.32
  -1  -5   2  390.94    3.83
  -1  -5   2  390.75    4.95
  -1  -5   2  372.25    3.67
   1  -5  -2  371.53    3.79
   1  -5  -2  387.36    4.19
   1  -5  -1   33.54    1.22
  -1  -5   1   31.70    1.07
  -1  -5   1   32.88    1.32
  -1  -5   1   32.85    1.14
   1  -5  -1   34.57    1.10
   1  -5   0  477.95    4.49
   1  -5   0  483.74    2.05
  -1  -5   0  479.82    4.36
  -1  -5  -1  649.35    5.79
   1  -5   1  644.61    4.25
   1  -5   1  636.30    3.21
   1  -5   1  644.60    5.19
   1  -5   2   14.99    0.79
   1  -5   2   16.61    0.61
  -1  -5  -2   15.42    0.96
   1  -5   2   17.31    0.84
   1  -5   2   14.90    0.88
   1  -5   3   32.90    1.16
   1  -5   3   33.36    1.05
  -1  -5  -3   34.33    1.49
   1  -5   3   35.90    1.07
   1  -5   3   38.08    1.23
   1  -5   3   33.85    0.98
   1  -5   3   34.57    1.23
   1  -5   3   34.45    1.34
   1  -5   4  167.40    2.44
  -1  -5  -4  167.78    3.49
   1  -5   4  164.75    2.44
   1  -5   4  164.88    2.61
   1  -5   4  160.90    2.44
   1  -5   4  167.92    2.71
   1  -5   4  172.94    2.89
   1  -5   4  158.10    2.82
   1  -5   5  105.27    2.07
   1  -5   5  109.38    2.37
   1  -5   5  105.05    2.10
   1  -5   5  110.49    2.42
   1  -5   5  104.51    2.03
   1  -5   5  106.73    2.30
   1  -5   6  404.08    4.40
   1  -5   6  409.19    4.95
   1  -5   6  396.12    4.78
   1  -5   6  404.57    3.94
   1  -5   6  402.80    4.50
   1  -5   6  401.16    4.38
   1  -5   7  384.99    4.57
   1  -5   7  388.24    4.48
   1  -5   7  374.62    4.54
   1  -5   7  379.88    5.02
   1  -5   7  379.14    5.00
   1  -5   8    9.43    0.81
   1  -5   8    9.32    0.77
   1  -5   8    7.23    0.65
   1  -5   8    8.22    0.80
   1  -5   8    8.27    0.49
   1  -5   8    7.94    0.72
   1  -5   9   45.26    1.74
   1  -5   9   43.49    1.62
   1  -5   9   47.02    1.60
   1  -5   9   45.33    1.67
   1  -5   9   46.98    1.49
   1  -5  10   32.07    1.32
   1  -5  10   32.38    1.22
   1  -5  10   29.20    1.29
   1  -5  10   33.23    1.15
   1  -5  11   54.74    1.34
   1  -5  11   54.97    1.52
   1  -5  11   54.43    1.52
   1  -5  11   56.86    1.32
  -1  -4  11   76.88    1.74
  -1  -4  11   72.62    1.68
  -1  -4  11   72.21    1.85
  -1  -4  10   31.98    1.28
  -1  -4  10   30.20    1.38
  -1  -4  10   31.06    1.44
  -1  -4  10   30.00    0.91
  -1  -4  10   30.61    1.22
  -1  -4   9   51.82    1.70
  -1  -4   9   56.02    1.99
  -1  -4   9   53.21    1.64
  -1  -4   9   53.81    1.25
  -1  -4   9   53.03    1.92
  -1  -4   9   53.52    1.77
  -1  -4   8  253.41    3.79
  -1  -4   8  257.65    3.53
  -1  -4   8  243.05    2.57
  -1  -4   8  246.78    4.09
  -1  -4   8  234.76    3.64
  -1  -4   8  248.07    4.00
  -1  -4   8  236.10    2.55
  -1  -4   7  219.65    3.44
  -1  -4   7  217.90    2.50
  -1  -4   7  233.02    3.19
  -1  -4   7  230.23    3.41
  -1  -4   7  228.09    2.52
  -1  -4   7  228.45    3.74
  -1  -4   7  230.13    3.56
   1  -4  -6   93.99    2.62
  -1  -4   6   87.24    1.99
  -1  -4   6   92.47    1.89
  -1  -4   6   92.07    2.22
  -1  -4   6   92.42    2.00
  -1  -4   6   89.63    1.74
  -1  -4   6   89.23    2.10
  -1  -4   6   89.52    1.66
  -1  -4   5  907.84    5.83
  -1  -4   5  888.20    5.21
  -1  -4   5  942.43    6.45
  -1  -4   5  924.65    6.54
  -1  -4   5  944.76    5.90
  -1  -4   5  924.01    5.65
  -1  -4   5  926.81    5.90
  -1  -4   4   76.70    1.74
  -1  -4   4   74.12    1.65
  -1  -4   4   77.20    1.57
  -1  -4   4   78.51    1.76
  -1  -4   4   76.69    1.56
  -1  -4   4   76.49    1.56
  -1  -4   4   79.33    1.64
  -1  -4   4   75.69    1.55
   1  -4  -4   77.46    1.81
  -1  -4   3  798.15    4.98
   1  -4  -3  793.41    5.19
   1  -4  -2   48.33    1.15
  -1  -4   2   36.22    1.35
  -1  -4   1  154.79    2.42
   1  -4  -1  155.90    0.82
  -1  -4   0   16.22    0.81
   1  -4   0   15.72    0.58
   1  -4   0   15.50    0.40
   1  -4   1   46.55    0.94
  -1  -4  -1   49.34    1.37
   1  -4   1   50.10    0.74
  -1  -4  -2   16.94    0.83
   1  -4   2   15.40    0.56
   1  -4   3  159.91    2.66
  -1  -4  -3  171.93    2.79
   1  -4   3  154.82    1.94
   1  -4   3  180.91    2.54
   1  -4   4  240.48    2.83
   1  -4   4  233.32    2.89
  -1  -4  -4  227.97    3.50
   1  -4   4  240.65    2.70
   1  -4   4  240.11    3.10
   1  -4   4  237.87    3.01
   1  -4   4  230.64    3.36
   1  -4   4  239.06    3.35
   1  -4   4  228.98    2.77
   1  -4   5  386.76    3.82
  -1  -4  -5  397.41    5.12
   1  -4   5  379.62    3.61
   1  -4   5  392.55    4.24
   1  -4   5  394.57    4.22
   1  -4   5  375.63    4.48
   1  -4   5  380.95    4.08
   1  -4   5  392.91    3.93
   1  -4   5  391.19    3.89
   1  -4   6   39.38    1.32
  -1  -4  -6   39.10    1.84
   1  -4   6   37.66    1.41
   1  -4   6   37.86    1.11
   1  -4   6   39.57    1.33
   1  -4   6   38.48    1.41
   1  -4   6   35.00    1.27
   1  -4   6   39.56    1.53
   1  -4   7   11.51    0.77
   1  -4   7   11.98    0.85
   1  -4   7   11.65    0.79
   1  -4   7   13.72    0.87
   1  -4   7   11.58    0.58
   1  -4   7   10.59    0.84
   1  -4   7   12.02    0.87
   1  -4   8   38.91    1.63
   1  -4   8   37.50    1.54
   1  -4   8   37.32    1.44
   1  -4   8   34.29    0.93
   1  -4   8   38.77    1.41
   1  -4   8   39.87    1.55
   1  -4   9  151.19    3.23
   1  -4   9  144.26    2.99
   1  -4   9  147.08    2.65
   1  -4   9  141.71    2.93
   1  -4   9  144.23    2.79
   1  -4  10  127.54    2.47
   1  -4  10  127.51    2.73
   1  -4  10  128.29    2.33
   1  -4  10  123.32    2.54
   1  -4  11  141.05    2.57
   1  -4  11  141.89    2.19
   1  -4  11  147.88    2.73
  -1  -3  12   23.30    1.01
  -1  -3  12   23.65    0.88
  -1  -3  11   67.24    1.85
  -1  -3  11   66.33    1.64
  -1  -3  11   68.54    1.99
  -1  -3  11   70.89    1.74
  -1  -3  10  199.23    3.53
  -1  -3  10  215.88    3.85
  -1  -3  10  207.81    3.18
  -1  -3  10  189.78    2.34
  -1  -3  10  201.74    3.12
  -1  -3  10  203.81    3.19
  -1  -3   9  428.28    4.62
  -1  -3   9  432.01    3.55
  -1  -3   9  432.97    4.89
  -1  -3   9  418.73    5.27
  -1  -3   9  434.73    5.47
  -1  -3   9  423.89    4.76
  -1  -3   8  338.82    4.52
  -1  -3   8  326.54    2.95
  -1  -3   8  323.68    4.08
  -1  -3   8  335.62    3.07
  -1  -3   8  341.67    4.27
  -1  -3   8  339.51    3.97
  -1  -3   8  334.19    4.62
  -1  -3   7   72.92    1.83
  -1  -3   7   75.18    2.06
  -1  -3   7   71.48    1.91
  -1  -3   7   75.29    1.77
  -1  -3   7   72.38    1.36
  -1  -3   7   72.94    1.36
  -1  -3   7   72.76    1.85
  -1  -3   6  114.57    2.12
  -1  -3   6  111.23    1.72
   1  -3  -6  119.10    2.56
  -1  -3   6  114.33    2.21
  -1  -3   6  111.33    2.17
  -1  -3   6  110.14    1.63
  -1  -3   6  115.46    2.02
  -1  -3   6  113.11    2.32
  -1  -3   5  549.58    4.37
  -1  -3   5  532.91    3.15
  -1  -3   5  548.65    4.73
  -1  -3   5  535.90    4.07
  -1  -3   5  544.59    4.49
  -1  -3   5  550.51    4.22
   1  -3  -5  531.17    3.71
  -1  -3   5  548.64    3.78
   1  -3  -5  540.23    4.75
   1  -3  -4  133.29    2.07
   1  -3  -4  127.51    1.55
   1  -3  -3 1420.41    5.93
   1  -3  -3 1394.42    4.77
   1  -3  -3 1438.16    3.91
   1  -3  -3 1398.22    4.20
  -1  -3   3 1386.34    7.93
   1  -3  -3 1375.72    3.23
   1  -3  -2 1582.64    3.88
   1  -3  -2 1526.45    5.39
   1  -3  -2 1520.78    4.41
   1  -3  -2 1502.90    3.80
  -1  -3   2 1585.98    7.97
   1  -3  -1 1047.48    3.54
  -1  -3   1 1093.79    5.68
   1  -3  -1 1052.87    3.37
   1  -3  -1 1098.99    4.08
   1  -3  -1 1109.48    3.13
   1  -3   0  811.65    3.14
   1  -3   0  794.93    3.01
   1  -3   0  825.94    3.17
  -1  -3   0  856.85    4.84
   1  -3   0  876.26    3.07
   1  -3   1  646.08    1.98
   1  -3   1  644.52    3.08
  -1  -3  -1  674.39    4.36
   1  -3   1  665.23    2.62
   1  -3   2  287.87    2.32
  -1  -3  -2  285.20    2.88
  -1  -3  -3  341.39    1.88
  -1  -3  -3  339.30    1.38
   1  -3   3  337.79    2.78
   1  -3   4   47.68    1.14
  -1  -3  -4   53.08    0.77
  -1  -3  -4   54.31    1.47
   1  -3   4   56.92    1.37
   1  -3   4   50.97    1.42
   1  -3   4   53.75    1.28
   1  -3   5  318.01    3.40
   1  -3   5  315.81    3.35
  -1  -3  -5  323.13    4.08
   1  -3   5  309.88    3.42
   1  -3   5  322.09    3.65
   1  -3   5  310.59    3.42
   1  -3   5  311.46    3.28
   1  -3   5  319.68    3.00
   1  -3   5  303.83    3.71
   1  -3   6   47.13    1.46
   1  -3   6   42.62    1.33
   1  -3   6   43.76    1.40
   1  -3   6   41.01    1.43
   1  -3   6   43.96    1.39
  -1  -3  -6   43.23    1.69
   1  -3   6   43.42    1.06
   1  -3   6   45.90    1.39
   1  -3   6   41.91    1.30
   1  -3   7  535.96    5.44
   1  -3   7  500.87    4.64
   1  -3   7  499.90    5.02
   1  -3   7  521.09    5.07
   1  -3   7  492.78    5.26
   1  -3   7  513.07    3.46
   1  -3   7  513.75    4.82
   1  -3   8  609.61    5.29
   1  -3   8  616.79    5.94
   1  -3   8  611.37    5.92
   1  -3   8  613.97    5.58
   1  -3   8  593.56    6.00
   1  -3   8  616.59    6.22
   1  -3   9   87.08    2.33
   1  -3   9   85.13    2.25
   1  -3   9   89.23    2.32
   1  -3   9   88.65    2.03
   1  -3   9   89.02    2.14
   1  -3   9   89.02    2.45
   1  -3  10   39.24    1.32
   1  -3  10   38.93    1.45
   1  -3  10   39.94    1.40
   1  -3  10   39.98    1.56
   1  -3  10   40.45    1.62
   1  -3  11   28.27    1.10
   1  -3  11   28.84    1.02
   1  -3  11   28.69    1.04
   1  -3  11   29.72    1.26
   1  -3  11   28.26    1.21
   1  -3  12   27.07    1.02
  -1  -2  12    6.83    0.52
  -1  -2  12    8.03    0.63
  -1  -2  12    7.96    0.55
  -1  -2  11   26.58    1.18
  -1  -2  11   27.31    1.28
  -1  -2  11   28.00    1.13
  -1  -2  11   26.39    1.04
  -1  -2  10  255.19    3.47
  -1  -2  10  254.78    3.51
  -1  -2  10  253.50    3.92
  -1  -2  10  250.88    3.48
  -1  -2   9  137.31    2.05
  -1  -2   9  144.83    2.27
  -1  -2   9  141.94    3.01
  -1  -2   9  145.74    3.12
  -1  -2   9  142.55    2.66
  -1  -2   9  138.54    2.68
  -1  -2   9  140.83    2.65
  -1  -2   8  274.97    2.86
  -1  -2   8  275.08    4.05
  -1  -2   8  272.77    2.72
  -1  -2   8  276.75    3.67
  -1  -2   8  276.39    3.48
  -1  -2   8  267.86    3.94
  -1  -2   7  212.11    2.84
  -1  -2   7  210.87    2.95
  -1  -2   7  206.02    2.17
  -1  -2   7  209.36    2.96
  -1  -2   7  204.43    2.24
  -1  -2   7  210.84    3.27
  -1  -2   7  208.98    3.17
  -1  -2   6   24.27    1.00
   1  -2  -6   26.59    1.11
  -1  -2   6   34.70    1.07
  -1  -2   6   25.78    1.06
  -1  -2   6   25.58    0.77
  -1  -2   6   27.68    1.01
  -1  -2   6   37.28    0.88
  -1  -2   6   24.86    0.95
   1  -2  -6   25.53    1.00
   1  -2  -6   25.77    0.76
  -1  -2   6   26.01    0.75
  -1  -2   5  526.81    3.83
  -1  -2   5  528.87    3.15
  -1  -2   5  524.29    4.15
  -1  -2   5  521.36    4.01
   1  -2  -5  540.79    3.95
  -1  -2   5  512.87    4.28
  -1  -2   5  528.82    3.31
  -1  -2   4  304.31    2.61
   1  -2  -4  311.68    2.51
   1  -2  -3 1213.73    4.08
   1  -2  -3 1201.03    1.78
   1  -2  -3 1334.13    4.05
  -1  -2   3 1246.32    6.42
   1  -2  -3 1299.74    3.79
   1  -2  -2 6557.05    7.11
  -1  -2   2 6549.99    9.56
  -1  -2   1 1638.71    4.64
  -1  -2   1 1638.11    4.59
   1  -2  -1 1557.53    3.78
  -1  -2   1 1576.77    6.21
   1  -2  -1 1566.92    3.10
   1  -2  -1 1643.84    3.29
   1  -2  -1 1655.93    4.78
   1  -2   0  144.97    1.25
  -1  -2   0  142.82    1.33
  -1  -2   0  148.22    1.75
   1  -2   0  155.33    1.13
  -1  -2   0  144.73    1.32
   1  -2   0  146.18    1.03
   1  -2   0  150.72    1.12
   1  -2   0  146.10    0.97
  -1  -2   0  141.28    0.80
   1  -2   1 1017.23    2.96
   1  -2   1 1052.22    3.16
   1  -2   1 1034.77    3.81
  -1  -2  -1 1086.88    3.77
  -1  -2  -1 1045.72    2.05
  -1  -2  -1 1086.04    3.64
  -1  -2  -1 1078.57    4.56
  -1  -2  -2  934.77    3.00
   1  -2   2  900.26    3.96
  -1  -2  -2  923.24    4.43
  -1  -2  -2  909.97    3.41
   1  -2   3 1566.53    5.62
  -1  -2  -3 1590.63    5.24
  -1  -2  -4 1851.47    7.56
   1  -2   4 1789.31    6.69
   1  -2   5  587.33    4.56
   1  -2   5  448.82    3.72
   1  -2   5  484.27    4.14
  -1  -2  -5  599.14    3.62
   1  -2   5  566.18    4.26
   1  -2   5  567.14    4.42
   1  -2   5  556.62    4.53
   1  -2   5  570.59    4.29
  -1  -2  -5  563.35    4.66
   1  -2   6  262.86    3.16
   1  -2   6  260.89    3.29
  -1  -2  -6  264.75    3.69
  -1  -2  -6  273.05    2.90
   1  -2   6  268.18    3.28
   1  -2   6  264.78    3.12
   1  -2   6  276.80    3.33
   1  -2   6  257.24    3.35
   1  -2   6  261.78    3.07
   1  -2   7   72.51    1.83
   1  -2   7   71.67    1.88
   1  -2   7   71.82    1.71
   1  -2   7   73.07    1.80
  -1  -2  -7   78.28    2.35
   1  -2   7   72.51    1.67
   1  -2   7   69.44    1.85
   1  -2   8  121.87    2.48
   1  -2   8  127.46    2.72
   1  -2   8  130.61    2.66
   1  -2   8  128.49    2.45
   1  -2   8  123.75    2.29
   1  -2   8  131.41    2.69
   1  -2   9  504.54    4.71
   1  -2   9  516.15    5.73
   1  -2   9  505.48    5.24
   1  -2   9  504.78    4.95
   1  -2   9  521.86    5.55
   1  -2   9  513.37    5.46
   1  -2  10  320.70    4.46
   1  -2  10  313.86    4.29
   1  -2  10  310.33    3.66
   1  -2  10  309.04    4.01
   1  -2  10  315.53    3.82
   1  -2  10  310.53    4.08
   1  -2  11   61.62    1.51
   1  -2  11   62.49    1.65
   1  -2  11   60.91    1.50
   1  -2  11   64.88    1.87
   1  -2  11   64.19    1.82
   1  -2  12   55.87    1.47
   1  -2  12   53.59    1.41
  -1  -1  12   44.57    1.26
  -1  -1  12   41.46    1.36
  -1  -1  11   63.95    1.90
  -1  -1  11   63.22    1.77
  -1  -1  11   64.25    1.70
  -1  -1  10   29.51    1.18
  -1  -1  10   31.98    1.29
  -1  -1  10   30.17    1.44
  -1  -1  10   30.45    1.34
  -1  -1   9  219.65    3.25
  -1  -1   9  217.60    2.69
  -1  -1   9  223.64    3.27
  -1  -1   9  233.05    3.10
  -1  -1   9  218.56    3.74
  -1  -1   9  225.32    3.65
  -1  -1   9  227.37    3.26
  -1  -1   8  197.77    2.95
  -1  -1   8  205.96    2.45
  -1  -1   8  204.55    2.61
  -1  -1   8  195.97    2.93
  -1  -1   8  204.39    3.03
  -1  -1   8  203.48    3.32
  -1  -1   8  195.32    3.28
  -1  -1   7    6.23    0.51
  -1  -1   7    6.28    0.41
  -1  -1   7    5.71    0.49
  -1  -1   7    6.28    0.42
  -1  -1   7    4.95    0.50
  -1  -1   7    5.39    0.53
   1  -1  -7    5.24    0.52
   1  -1  -7    5.97    0.60
  -1  -1   6  414.53    3.72
  -1  -1   6  413.37    4.02
  -1  -1   6  408.58    3.93
  -1  -1   6  399.50    2.96
   1  -1  -6  387.75    3.63
   1  -1  -6  403.26    3.12
  -1  -1   6  400.15    3.50
  -1  -1   6  414.98    3.11
  -1  -1   6  416.06    3.67
  -1  -1   6  413.28    2.87
   1  -1  -5  103.46    1.64
   1  -1  -5   99.57    1.31
  -1  -1   5  103.06    1.43
   1  -1  -4  371.78    2.62
  -1  -1   4  387.08    2.63
   1  -1  -3  199.10    1.64
   1  -1  -3  202.82    1.36
  -1  -1   3  201.18    1.33
   1  -1  -3  204.59    1.70
   1  -1  -2  463.51    2.24
  -1  -1   2  457.69    1.93
   1  -1  -1 2141.15    5.77
  -1  -1   1 2008.73    3.84
  -1  -1   1 2051.70    3.82
  -1  -1   1 2023.53    6.92
  -1  -1   1 2021.98    3.91
   1  -1  -1 2107.29    4.03
  -1  -1   0  740.28    2.31
  -1  -1   0  738.50    2.29
  -1  -1   0  750.57    3.21
   1  -1   0  733.57    2.92
  -1  -1   0  745.94    1.97
   1  -1   0  759.18    1.43
  -1  -1  -1 4560.11    5.79
  -1  -1  -1 4576.12    7.64
   1  -1   2 2514.22    6.29
  -1  -1  -2 2594.81    5.43
  -1  -1  -2 2569.33    4.86
  -1  -1  -2 2451.50    5.87
  -1  -1  -2 2432.60    5.71
  -1  -1  -3  524.76    2.51
  -1  -1  -3  527.97    3.10
   1  -1   3  528.61    3.16
  -1  -1  -4    8.79    0.48
   1  -1   4    8.58    0.46
   1  -1   5  409.71    3.63
   1  -1   5  402.86    3.37
  -1  -1  -5  407.06    3.53
  -1  -1  -6 1885.37    7.15
   1  -1   6 1779.58    8.03
   1  -1   6 1789.82    7.67
   1  -1   6 1743.92    7.38
  -1  -1  -6 1959.31    6.57
   1  -1   6 1759.34    8.20
  -1  -1  -6 1896.11    7.93
  -1  -1  -6 1748.33    8.48
   1  -1   6 1765.69    8.20
   1  -1   6 1759.42    7.70
   1  -1   6 1813.86    8.23
   1  -1   6 1781.80    7.96
   1  -1   7  661.10    5.48
  -1  -1  -7  720.88    6.52
   1  -1   7  704.35    5.66
   1  -1   7  675.85    5.37
  -1  -1  -7  752.63    5.92
  -1  -1  -7  717.66    5.19
   1  -1   7  665.69    4.83
   1  -1   7  672.42    4.99
   1  -1   7  668.59    5.07
   1  -1   7  658.17    5.20
   1  -1   8  334.28    4.24
   1  -1   8  339.45    3.82
   1  -1   8  332.30    3.59
   1  -1   8  340.72    4.15
   1  -1   8  334.47    4.05
   1  -1   8  328.14    3.88
   1  -1   9  273.23    4.07
   1  -1   9  261.95    3.34
   1  -1   9  267.76    3.88
   1  -1   9  266.90    3.45
   1  -1   9  269.03    3.81
   1  -1   9  264.06    3.62
   1  -1  10   13.51    0.90
   1  -1  10   12.70    0.77
   1  -1  10   12.28    0.77
   1  -1  10   12.83    0.92
   1  -1  10   13.93    0.85
   1  -1  10   13.40    0.85
   1  -1  11   53.19    1.67
   1  -1  11   53.85    1.45
   1  -1  11   55.91    1.54
   1  -1  11   52.59    1.64
   1  -1  12   63.53    1.58
   1  -1  12   60.99    1.50
  -1   0  11   10.63    0.73
  -1   0  11    9.84    0.75
  -1   0  10    4.20    0.57
  -1   0  10    3.82    0.52
  -1   0  10    3.64    0.45
  -1   0  10    3.90    0.49
  -1   0   9  133.33    2.74
  -1   0   9  129.06    2.45
  -1   0   9  134.09    2.86
  -1   0   9  126.99    2.48
  -1   0   8  111.74    2.21
  -1   0   8  109.84    2.37
  -1   0   8  110.56    2.16
  -1   0   8  105.77    2.36
  -1   0   8  105.79    2.14
  -1   0   8  106.68    2.04
  -1   0   8  114.36    2.14
  -1   0   8  108.41    1.91
   1   0  -7  365.12    4.25
  -1   0   7  364.42    3.53
  -1   0   7  372.04    3.76
  -1   0   7  362.27    3.98
   1   0  -7  373.62    3.80
  -1   0   7  377.45    3.29
  -1   0   7  352.53    3.94
  -1   0   7  364.11    3.66
  -1   0   7  375.85    3.77
  -1   0   7  357.17    3.32
  -1   0   6  116.71    2.07
  -1   0   6  114.89    1.72
  -1   0   6  122.44    1.98
  -1   0   6  122.36    2.14
  -1   0   6  121.41    2.00
   1   0  -6  110.69    1.79
   1   0  -6  111.84    2.01
  -1   0   6  117.38    1.91
  -1   0   6  118.53    1.71
  -1   0   6  127.92    1.73
   1   0  -5   11.74    0.37
  -1   0   5   11.12    0.49
   1   0  -4  132.82    1.60
   1   0  -4  149.36    0.97
   1   0  -4  144.25    1.12
  -1   0   4  134.49    1.51
   1   0  -3   99.37    0.79
   1   0  -3   92.88    0.92
   1   0  -3   95.10    0.97
   1   0  -3   79.53    2.07
   1   0  -3   99.67    0.64
  -1   0   3   81.74    1.13
   1   0  -3   90.37    1.13
   1   0  -2    4.66    0.22
   1   0  -2    5.30    0.14
   1   0  -2    5.00    0.18
   1   0  -2    4.51    0.49
   1   0  -2    5.77    0.18
   1   0  -2    5.80    0.26
  -1   0   2    3.94    0.31
  -1   0   1 3901.24    5.04
   1   0  -1 3952.50   10.14
  -1   0   0 2103.43    3.65
   1   0   0 1978.56    4.69
   1   0   0 2021.16    3.70
  -1   0   0 2150.64    5.22
  -1   0   0 1882.20    2.42
  -1   0  -1  110.27    1.09
   1   0   1  109.94    1.06
   1   0   1  114.24    0.72
   1   0   1  105.69    0.80
  -1   0  -1  109.78    0.74
   1   0   1  112.94    0.77
  -1   0  -1  109.97    0.93
  -1   0  -1  111.02    0.80
   1   0   2  876.24    3.38
  -1   0  -2  903.36    3.84
   1   0   2  892.89    2.32
  -1   0  -2  873.93    2.51
  -1   0  -2  883.44    2.83
  -1   0  -2  904.65    2.94
   1   0   2  896.84    2.62
   1   0   3 2314.63    6.12
  -1   0  -3 2367.05    5.46
   1   0   3 2333.05    4.37
  -1   0  -3 2338.19    5.14
  -1   0  -3 2295.48    4.96
   1   0   4   19.69    0.64
  -1   0  -4   19.53    0.51
   1   0   5  468.09    3.43
  -1   0  -5  471.04    3.45
   1   0   6 1121.82    6.10
   1   0   6 1164.14    5.57
  -1   0  -6 1169.34    5.91
   1   0   6 1192.84    5.80
  -1   0  -6 1164.38    6.31
   1   0   6 1172.39    5.95
   1   0   6 1194.90    5.92
  -1   0  -6 1212.44    5.42
   1   0   6 1165.05    6.52
   1   0   6 1175.43    6.02
   1   0   6 1179.28    6.43
   1   0   7  505.38    4.20
   1   0   7  506.01    4.25
  -1   0  -7  502.72    4.61
   1   0   7  478.31    3.99
   1   0   7  495.47    4.32
   1   0   7  483.07    4.40
   1   0   7  486.47    4.08
   1   0   7  473.34    4.51
  -1   0  -7  529.34    5.10
   1   0   8  828.50    6.44
   1   0   8  821.96    5.64
   1   0   8  848.94    6.04
   1   0   8  834.11    5.92
   1   0   8  831.53    6.26
   1   0   8  847.23    5.73
   1   0   9   10.07    0.67
   1   0   9   11.15    0.75
   1   0   9   10.13    0.75
   1   0   9   12.42    0.86
   1   0   9   11.89    0.76
   1   0  10  326.12    4.27
   1   0  10  317.60    3.86
   1   0  10  312.44    3.68
   1   0  10  316.19    3.95
   1   0  10  317.44    4.13
   1   0  11  387.01    4.37
   1   0  11  384.78    4.28
  -1   1  11   68.61    1.75
  -1   1  10   21.06    1.07
  -1   1  10   20.78    1.14
  -1   1  10   21.36    1.06
  -1   1   9  247.38    3.53
  -1   1   9  236.77    3.52
  -1   1   9  241.76    3.49
  -1   1   9  240.60    3.75
  -1   1   8  211.31    3.37
  -1   1   8  208.66    3.08
  -1   1   8  210.89    3.17
  -1   1   8  207.56    2.91
  -1   1   8  207.93    3.18
  -1   1   7    5.66    0.50
  -1   1   7    5.97    0.51
   1   1  -7    6.24    0.54
  -1   1   7    6.38    0.43
   1   1  -7    6.15    0.58
  -1   1   7    5.97    0.55
  -1   1   7    6.70    0.52
  -1   1   7    5.48    0.52
  -1   1   7    7.02    0.51
  -1   1   6  409.59    3.80
   1   1  -6  119.31    1.70
  -1   1   6  201.16    3.06
  -1   1   6  415.81    3.71
  -1   1   6  427.78    3.98
  -1   1   6  412.11    3.57
   1   1  -6  404.34    3.68
   1   1  -6  423.65    4.00
  -1   1   6  181.22    2.17
  -1   1   6  429.49    3.57
   1   1  -5  129.43    1.52
   1   1  -5  128.25    1.90
   1   1  -5  126.55    1.81
  -1   1   5  128.50    1.72
   1   1  -4  346.45    2.24
  -1   1   4  342.80    2.53
   1   1  -4  347.79    2.74
  -1   1   3  186.34    1.68
   1   1  -3  185.22    1.64
   1   1  -3  189.87    1.47
  -1   1   2  461.26    1.97
   1   1  -2  440.57    2.15
   1   1  -2  466.84    2.41
  -1   1   2  437.26    1.23
   1   1  -2  451.37    1.99
   1   1  -2  451.61    2.23
  -1   1   1 2011.73    4.34
   1   1  -1 2000.68    3.81
   1   1  -1 2019.33    6.26
   1   1   0  687.35    2.11
  -1   1   0  656.26    1.53
   1   1   0  720.02    2.99
  -1   1   0  682.28    1.78
  -1   1   0  716.68    1.61
  -1   1   0  716.14    2.06
  -1   1   0  687.07    2.53
   1   1   0  717.00    2.05
   1   1   0  657.54    2.03
  -1   1  -1 4312.60    5.01
  -1   1  -1 4288.19    4.92
  -1   1  -2 2545.59    7.14
  -1   1  -2 2473.10    5.02
  -1   1  -2 2622.47    4.13
  -1   1  -2 2471.51    3.34
   1   1   2 2389.52    4.67
  -1   1  -2 2485.43    5.17
   1   1   2 2510.72    4.03
  -1   1  -2 2564.41    4.59
  -1   1  -2 2561.24    4.88
   1   1   2 2534.96    5.14
   1   1   3  572.58    2.55
  -1   1  -3  591.18    3.27
  -1   1  -3  562.29    2.91
   1   1   3  576.86    2.09
  -1   1  -3  549.34    2.72
   1   1   3  557.05    2.72
  -1   1  -3  536.58    2.07
   1   1   4    9.74    0.42
   1   1   4    8.55    0.29
  -1   1  -4    9.65    0.46
   1   1   4   10.20    0.38
  -1   1  -5  415.79    3.04
   1   1   5  420.08    2.69
  -1   1  -5  414.93    3.34
  -1   1  -5  418.49    2.93
  -1   1  -6 1713.02    7.05
   1   1   6 1753.09    6.26
   1   1   6 1718.54    7.99
   1   1   6 1754.45    6.53
   1   1   6 1746.33    7.88
   1   1   6 1726.19    6.84
   1   1   6 1745.90    7.68
   1   1   7  642.70    5.18
   1   1   7  652.54    4.81
   1   1   7  641.64    5.34
   1   1   7  634.19    4.25
   1   1   7  647.09    4.53
   1   1   7  649.37    5.08
   1   1   7  632.82    4.64
   1   1   8  357.52    4.05
   1   1   8  336.68    3.47
   1   1   8  347.45    3.73
   1   1   8  360.89    3.75
   1   1   8  346.46    3.76
   1   1   8  348.08    4.12
   1   1   9  259.83    3.49
   1   1   9  264.88    3.75
   1   1   9  257.63    3.61
   1   1   9  273.22    3.50
   1   1   9  273.16    3.47
   1   1  10   13.09    0.78
   1   1  10   13.69    0.88
   1   1  10   12.13    0.83
   1   1  10   13.21    0.81
  -1   2  11   23.79    1.06
  -1   2  10  245.27    3.65
  -1   2  10  256.07    3.75
  -1   2   9  153.78    2.90
  -1   2   9  152.12    2.95
  -1   2   9  160.62    2.98
  -1   2   8  297.64    3.92
  -1   2   8  296.68    3.87
  -1   2   8  293.53    3.88
  -1   2   7  243.41    3.22
  -1   2   7  245.55    2.89
  -1   2   7  243.28    2.63
   1   2  -7  253.24    3.70
  -1   2   7  228.38    3.23
  -1   2   7  228.30    3.23
   1   2  -7  252.75    3.75
  -1   2   7  230.42    3.25
  -1   2   6   20.54    0.90
  -1   2   6   22.22    0.93
   1   2  -6   22.15    0.80
  -1   2   6   20.34    0.90
   1   2  -6   28.64    1.09
  -1   2   6   22.89    0.86
  -1   2   6   21.39    0.94
  -1   2   6   21.83    0.77
   1   2  -6   26.46    1.05
  -1   2   6   23.30    0.65
   1   2  -5  527.56    4.04
  -1   2   5  498.28    4.13
   1   2  -5  526.19    4.14
   1   2  -5  498.95    3.47
  -1   2   5  495.81    4.12
  -1   2   4  307.15    2.61
   1   2  -4  323.52    2.77
  -1   2   4  306.75    1.64
   1   2  -4  331.84    2.92
   1   2  -4  316.08    2.54
  -1   2   3 1219.71    4.65
   1   2  -3 1258.86    5.05
   1   2  -3 1371.41    7.79
   1   2  -3 1245.23    4.58
   1   2  -3 1204.16    4.64
  -1   2   3 1117.52    2.76
  -1   2   3 1098.85    1.42
   1   2  -2 6362.51    9.95
   1   2  -2 6645.45   13.25
   1   2  -1 1727.67    4.04
  -1   2   1 1683.59    3.43
   1   2  -1 1656.62    5.65
   1   2  -1 1702.80    3.83
  -1   2   1 1646.82    3.07
  -1   2   1 1671.39    4.00
  -1   2   1 1633.09    3.33
  -1   2   0  164.31    1.24
   1   2   0  172.83    1.39
  -1   2   0  170.44    1.39
  -1   2   0  165.87    1.15
   1   2   0  167.02    1.34
   1   2   0  175.59    1.03
   1   2   0  162.16    1.56
   1   2   1 1066.81    3.22
   1   2   1 1043.79    3.88
   1   2   1 1047.65    2.32
  -1   2  -1 1079.04    4.25
   1   2   1  982.53    3.20
  -1   2  -1 1143.36    3.73
  -1   2  -1  990.41    3.29
  -1   2  -2  917.47    3.73
   1   2   2  912.48    2.44
  -1   2  -3 1515.18    5.68
   1   2   3 1471.68    4.48
   1   2   3 1441.73    3.75
   1   2   3 1526.26    3.65
  -1   2  -3 1542.35    5.40
   1   2   4 1828.36    5.21
   1   2   4 1841.21    5.35
   1   2   4 1815.52    4.21
  -1   2  -4 1764.52    6.50
  -1   2  -4 1879.52    7.21
  -1   2  -4 1907.61    5.89
   1   2   5  521.70    2.42
   1   2   5  527.24    4.34
   1   2   5  527.89    3.09
   1   2   5  529.68    3.57
  -1   2  -5  509.04    3.87
  -1   2  -5  526.62    4.31
   1   2   5  508.84    3.02
  -1   2  -6  260.80    3.49
   1   2   6  254.60    2.25
   1   2   6  259.09    3.04
   1   2   6  247.10    2.87
   1   2   6  249.68    2.59
   1   2   6  251.15    3.22
   1   2   6  258.87    2.47
   1   2   6  250.16    2.40
   1   2   6  252.16    3.21
  -1   2  -6  251.41    3.02
  -1   2  -7   76.74    2.12
  -1   2  -7   75.04    1.87
   1   2   7   75.04    1.78
   1   2   7   73.38    1.56
   1   2   7   71.93    1.86
   1   2   7   74.23    1.47
   1   2   7   80.23    1.44
   1   2   7   74.57    1.69
   1   2   7   72.59    1.83
   1   2   8  136.83    2.33
   1   2   8  138.06    2.21
   1   2   8  138.87    2.54
   1   2   8  134.22    2.66
   1   2   8  133.60    2.67
   1   2   8  133.55    2.08
   1   2   9  481.57    4.85
   1   2   9  515.37    4.56
   1   2   9  512.43    5.30
   1   2   9  488.27    4.63
   1   2   9  511.98    4.52
   1   2  10  303.84    3.61
   1   2  10  302.52    3.47
   1   2  10  304.97    3.79
  -1   3  11   89.57    2.01
  -1   3  11   87.07    1.99
  -1   3  10  226.67    3.61
  -1   3  10  225.77    3.54
  -1   3   9  434.83    5.08
  -1   3   9  437.15    5.20
  -1   3   9  438.53    3.95
  -1   3   8  354.25    3.46
  -1   3   8  343.81    4.58
  -1   3   8  348.19    3.76
  -1   3   8  342.79    4.44
  -1   3   7   71.66    1.94
  -1   3   7   72.44    1.95
  -1   3   7   75.02    1.56
  -1   3   7   75.92    1.26
  -1   3   7   79.76    1.97
  -1   3   7   77.52    1.72
  -1   3   7   74.54    2.02
  -1   3   6  114.05    2.32
  -1   3   6  117.63    1.53
  -1   3   6  113.74    2.27
  -1   3   6  113.65    2.36
  -1   3   6  122.72    2.07
   1   3  -6  120.63    2.47
   1   3  -6  126.02    2.41
   1   3  -6  119.49    2.13
  -1   3   6  116.06    2.31
  -1   3   6  117.58    1.97
  -1   3   5  503.16    4.05
   1   3  -5  534.67    4.66
  -1   3   5  510.02    4.59
   1   3  -5  504.81    3.94
  -1   3   5  502.51    2.60
  -1   3   5  517.96    4.50
  -1   3   5  531.23    4.20
  -1   3   5  489.71    4.50
   1   3  -5  529.91    4.26
  -1   3   5  531.02    3.50
   1   3  -4  131.70    1.87
  -1   3   4  128.73    1.17
   1   3  -3 1334.13    5.19
  -1   3   3 1360.50    3.63
  -1   3   2 1498.76    3.65
  -1   3   2 1503.36    3.64
   1   3  -2 1509.72    4.73
   1   3  -1 1094.97    4.48
  -1   3   1 1108.16    2.72
   1   3  -1 1088.46    3.85
  -1   3   1 1027.16    3.51
  -1   3   1 1047.53    3.28
   1   3  -1 1084.67    4.70
   1   3  -1 1025.83    3.30
   1   3  -1 1027.55    4.31
  -1   3   0  805.22    3.37
   1   3   0  815.52    2.34
  -1   3   0  824.01    3.56
  -1   3   0  782.11    3.15
   1   3   0  812.18    2.34
   1   3   0  792.75    3.60
  -1   3  -1  666.63    3.47
   1   3   1  669.97    3.06
  -1   3  -1  666.70    3.34
   1   3   2  343.40    2.13
  -1   3  -2  342.57    2.72
   1   3   2  349.97    2.28
   1   3   3  329.47    2.33
  -1   3  -3  322.31    2.97
  -1   3  -3  331.18    2.95
   1   3   4   52.54    0.78
   1   3   4   53.04    1.14
  -1   3  -4   55.16    1.39
  -1   3  -4   52.79    1.28
   1   3   5  299.12    2.81
   1   3   5  322.60    3.70
   1   3   5  291.68    2.43
  -1   3  -5  306.09    3.38
  -1   3  -5  305.78    3.65
   1   3   5  306.70    1.90
   1   3   5  301.07    3.07
   1   3   5  322.01    2.88
   1   3   5  297.02    2.54
   1   3   5  310.23    3.61
   1   3   6   41.79    1.01
   1   3   6   40.03    1.38
   1   3   6   41.54    1.42
   1   3   6   41.11    0.98
   1   3   6   41.23    1.10
   1   3   6   39.31    1.19
  -1   3  -6   40.80    1.50
   1   3   7  470.34    5.07
   1   3   7  462.48    4.36
   1   3   7  483.12    3.71
   1   3   7  475.13    3.98
   1   3   7  453.20    3.33
   1   3   7  467.96    5.02
   1   3   8  578.17    5.11
   1   3   8  577.54    4.11
   1   3   8  587.87    5.82
   1   3   8  568.44    5.79
   1   3   8  581.01    4.74
   1   3   9   98.34    2.08
   1   3   9   97.66    2.41
   1   3   9   99.73    1.87
   1   3  10   36.45    1.19
   1   3  10   36.89    1.42
   1   3  10   39.10    1.34
   1   3  11   27.67    1.06
  -1   4  11   83.61    1.91
  -1   4  11   77.64    1.83
  -1   4  10   34.17    1.41
  -1   4  10   31.56    1.08
  -1   4  10   32.41    1.37
  -1   4   9   64.32    2.07
  -1   4   9   61.47    1.48
  -1   4   9   60.89    1.64
  -1   4   9   62.06    2.04
  -1   4   8  256.85    4.24
  -1   4   8  252.23    2.49
  -1   4   8  248.28    3.32
  -1   4   8  260.87    3.06
  -1   4   8  260.51    4.11
  -1   4   7  255.02    3.94
  -1   4   7  253.70    3.29
  -1   4   7  263.24    3.12
  -1   4   7  251.98    4.05
  -1   4   7  260.97    2.39
  -1   4   6   77.17    1.69
  -1   4   6   79.85    2.05
  -1   4   6   79.21    2.16
  -1   4   6   78.75    2.00
  -1   4   6   80.21    1.80
   1   4  -6   87.58    2.39
   1   4  -6   84.76    2.03
   1   4  -6   84.89    2.11
  -1   4   6   78.85    1.39
  -1   4   5  958.85    5.39
  -1   4   5  926.78    5.87
  -1   4   5  899.41    6.81
   1   4  -5  967.31    6.18
   1   4  -5  995.55    7.23
  -1   4   5  936.50    6.15
  -1   4   5  939.65    6.58
  -1   4   5  916.75    6.48
   1   4  -5  965.59    6.28
   1   4  -4   78.10    1.82
  -1   4   4   79.40    1.78
  -1   4   4   83.21    1.70
  -1   4   4   75.02    1.76
   1   4  -4   78.95    1.54
   1   4  -4   76.05    1.64
  -1   4   4   79.13    1.92
  -1   4   4   76.37    1.87
  -1   4   4   73.43    1.01
  -1   4   4   78.60    1.66
   1   4  -3  808.34    5.28
  -1   4   3  779.77    4.96
   1   4  -3  793.53    4.33
  -1   4   3  795.76    6.11
   1   4  -3  793.89    4.96
  -1   4   3  820.02    2.99
  -1   4   3  759.90    5.49
  -1   4   2   43.23    0.78
   1   4  -2   44.82    1.13
   1   4  -2   44.41    1.11
   1   4  -2   44.29    0.89
  -1   4   2   40.80    0.73
  -1   4   1  167.49    0.89
   1   4  -1  175.62    2.10
   1   4  -1  176.66    1.51
  -1   4   1  164.73    1.59
   1   4  -1  181.75    1.87
  -1   4   1  175.25    1.77
   1   4  -1  177.16    2.07
  -1   4   0   10.95    0.42
   1   4   0    9.55    0.29
   1   4   0   10.18    0.26
  -1   4   0    9.43    0.43
  -1   4   0    9.78    0.46
   1   4   0   10.46    0.49
   1   4   0   10.60    0.50
  -1   4  -1   48.53    1.11
   1   4   1   47.26    0.95
   1   4   1   46.86    0.98
  -1   4  -1   50.29    1.06
   1   4   2   21.83    0.63
   1   4   2   20.59    0.63
  -1   4  -2   21.07    0.78
  -1   4  -3  186.55    2.57
   1   4   3  169.10    1.59
   1   4   3  183.56    2.26
   1   4   3  187.76    2.64
   1   4   3  174.22    2.25
   1   4   3  173.47    1.86
  -1   4  -3  182.29    2.54
   1   4   3  182.81    2.44
   1   4   4  206.56    2.98
  -1   4  -4  205.69    3.07
   1   4   4  198.64    2.41
   1   4   4  195.24    2.47
   1   4   4  193.44    1.68
   1   4   4  204.84    2.57
   1   4   4  190.59    2.46
  -1   4  -4  205.12    2.93
   1   4   4  189.92    2.04
   1   4   4  197.47    2.96
   1   4   5  361.23    3.63
   1   4   5  377.32    4.33
   1   4   5  368.40    3.24
  -1   4  -5  394.61    4.75
   1   4   5  376.85    4.35
   1   4   5  369.84    3.32
   1   4   5  353.08    2.93
  -1   4  -5  385.58    4.35
   1   4   5  365.22    3.34
   1   4   6   46.26    1.14
  -1   4  -6   48.14    1.70
   1   4   6   48.96    1.66
   1   4   6   42.72    1.32
   1   4   6   41.90    1.05
   1   4   6   44.37    1.10
  -1   4  -6   49.47    1.62
   1   4   6   45.81    1.25
   1   4   6   45.89    1.60
   1   4   7   12.91    0.62
   1   4   7   11.01    0.83
   1   4   7   14.72    0.97
   1   4   7   10.29    0.71
   1   4   7   11.37    0.55
   1   4   7   14.60    0.74
   1   4   8   37.05    1.57
   1   4   8   34.92    1.49
   1   4   8   35.68    1.06
   1   4   8   35.70    1.21
   1   4   8   34.96    1.32
   1   4   8   35.81    1.01
   1   4   9  125.77    2.34
   1   4   9  125.64    2.05
   1   4   9  124.05    2.81
   1   4   9  129.46    2.79
   1   4  10  124.33    2.58
   1   4  10  120.76    2.01
   1   4  10  124.09    2.28
   1   4  11  136.44    2.25
  -1   5  11  160.49    2.50
   1   5 -10   67.67    2.06
  -1   5  10   71.53    1.97
  -1   5  10   73.27    1.55
  -1   5   9  157.57    2.65
  -1   5   9  164.53    2.42
  -1   5   9  169.91    3.41
  -1   5   9  163.31    3.28
  -1   5   8   82.00    2.50
  -1   5   8   77.84    1.38
  -1   5   8   79.26    1.74
  -1   5   8   79.04    1.94
  -1   5   7   14.76    0.79
  -1   5   7   15.35    0.88
  -1   5   7   15.80    1.11
  -1   5   7   15.47    0.64
  -1   5   7   17.32    1.12
  -1   5   6  459.71    5.37
  -1   5   6  444.47    4.94
  -1   5   6  429.30    3.56
  -1   5   6  432.03    4.27
  -1   5   6  446.05    5.59
  -1   5   6  446.45    4.51
   1   5  -5  352.28    4.06
  -1   5   5  331.47    4.58
   1   5  -5  350.88    4.37
  -1   5   5  335.32    3.48
  -1   5   5  338.49    3.80
   1   5  -5  380.29    4.82
  -1   5   5  325.22    4.12
   1   5  -5  363.01    4.84
  -1   5   5  336.72    4.27
  -1   5   5  331.68    3.95
  -1   5   4  790.99    6.15
   1   5  -4  838.77    5.55
   1   5  -4  899.98    7.04
   1   5  -4  866.83    6.35
   1   5  -4  823.65    6.63
  -1   5   4  797.41    6.26
  -1   5   4  819.86    6.78
  -1   5   4  814.37    5.69
  -1   5   4  835.94    6.28
  -1   5   4  828.96    5.68
  -1   5   3  341.44    4.24
   1   5  -3  354.67    3.93
  -1   5   3  342.17    2.30
  -1   5   3  348.76    3.80
  -1   5   3  351.75    3.79
  -1   5   3  338.46    3.48
   1   5  -3  350.82    3.18
  -1   5   3  340.67    4.08
  -1   5   3  333.02    2.45
   1   5  -3  345.40    4.07
   1   5  -3  364.04    4.23
   1   5  -3  354.80    3.81
   1   5  -2  388.77    3.76
  -1   5   2  377.45    3.93
   1   5  -2  377.12    2.84
   1   5  -2  396.11    4.12
  -1   5   2  377.51    2.71
  -1   5   2  366.67    2.57
  -1   5   2  366.64    3.62
  -1   5   2  390.35    4.10
   1   5  -2  379.05    4.12
  -1   5   2  390.76    3.59
  -1   5   2  373.73    4.47
   1   5  -2  371.65    3.74
  -1   5   1   26.49    0.80
   1   5  -1   26.63    0.95
  -1   5   1   26.69    1.28
  -1   5   1   26.38    0.77
   1   5  -1   26.90    0.62
   1   5  -1   27.49    0.95
  -1   5   1   28.56    1.05
   1   5  -1   27.96    1.05
   1   5  -1   28.16    1.09
  -1   5   1   28.27    1.12
  -1   5   0  488.63    4.67
   1   5   0  504.07    3.78
   1   5   0  519.82    4.27
   1   5   0  497.16    3.73
   1   5   0  489.76    4.37
  -1   5   0  510.31    3.78
  -1   5   0  491.23    3.51
   1   5   1  701.36    5.28
   1   5   1  701.34    4.85
   1   5   1  681.43    4.22
   1   5   1  699.99    4.18
  -1   5  -1  690.54    4.68
  -1   5  -1  688.01    4.46
  -1   5  -1  703.26    5.85
   1   5   2   19.88    0.77
   1   5   2   20.82    0.85
  -1   5  -2   19.35    0.83
   1   5   2   20.21    0.93
   1   5   2   23.74    0.99
   1   5   2   21.01    0.71
   1   5   2   20.79    0.92
  -1   5  -2   23.36    1.14
  -1   5  -2   21.43    0.92
   1   5   2   20.19    0.86
   1   5   2   18.49    0.68
   1   5   3   37.12    1.24
   1   5   3   33.24    1.23
  -1   5  -3   33.19    1.44
   1   5   3   33.08    0.92
  -1   5  -3   32.56    1.23
   1   5   3   30.47    1.02
  -1   5  -3   36.65    1.29
   1   5   3   32.61    1.04
   1   5   3   32.11    1.24
   1   5   3   38.06    1.14
   1   5   3   31.30    0.79
   1   5   4  164.78    2.11
   1   5   4  160.85    2.32
   1   5   4  172.11    3.08
   1   5   4  163.58    1.71
  -1   5  -4  169.14    3.51
   1   5   4  163.07    2.50
   1   5   4  172.96    2.52
   1   5   4  160.75    2.46
  -1   5  -4  175.91    3.06
  -1   5  -4  174.37    3.16
   1   5   4  163.71    2.88
   1   5   5  101.23    1.90
  -1   5  -5  109.35    2.82
   1   5   5  103.47    1.88
  -1   5  -5  109.29    2.58
   1   5   5  103.67    1.90
  -1   5  -5  110.28    2.27
   1   5   5   98.26    2.04
   1   5   5  104.90    2.49
   1   5   5  100.03    1.71
  -1   5  -5  108.73    3.03
   1   5   6  380.16    3.83
   1   5   6  366.01    4.87
   1   5   6  383.50    4.98
   1   5   6  359.12    4.09
   1   5   6  366.18    3.34
  -1   5  -6  383.69    6.01
   1   5   6  371.32    3.33
   1   5   7  398.13    5.30
   1   5   7  384.69    3.21
   1   5   7  410.00    4.04
   1   5   7  383.11    4.44
   1   5   7  393.07    3.33
  -1   5  -7  410.08    6.45
   1   5   7  413.90    5.36
  -1   5  -8   12.24    1.20
   1   5   8   13.43    1.00
   1   5   8   14.77    1.05
   1   5   8   12.64    0.84
   1   5   8   12.94    0.61
   1   5   8   14.05    0.78
   1   5   9   41.70    1.35
   1   5   9   38.53    1.59
   1   5   9   37.64    1.36
  -1   5  -9   35.98    1.75
   1   5   9   40.16    1.52
   1   5   9   39.22    1.09
   1   5  10   29.66    1.24
   1   5  10   31.65    0.99
   1   5  10   30.85    1.08
  -1   5 -11   45.49    1.50
   1   6 -10   50.96    1.68
  -1   6  10   55.94    1.28
  -1   6  10   51.69    1.33
  -1   6  10   56.00    1.62
  -1   6  10   54.14    1.64
  -1   6   9   16.15    0.86
  -1   6   9   16.61    1.05
   1   6  -9   14.24    1.02
  -1   6   9   17.08    0.77
  -1   6   9   17.45    1.07
  -1   6   8   53.32    1.44
  -1   6   8   49.87    1.08
  -1   6   8   54.64    2.02
   1   6  -8   50.19    2.04
  -1   6   8   53.97    2.06
  -1   6   8   50.34    1.58
  -1   6   7  196.01    2.26
  -1   6   7  206.47    4.15
   1   6  -7  198.91    4.15
  -1   6   7  206.56    2.99
  -1   6   7  199.82    3.23
  -1   6   7  207.44    3.99
  -1   6   6  468.24    5.87
   1   6  -6  448.61    6.07
  -1   6   6  461.07    3.99
  -1   6   6  467.62    6.15
  -1   6   6  460.34    4.86
  -1   6   6  447.83    4.60
  -1   6   5   31.52    1.16
  -1   6   5   32.91    1.30
  -1   6   5   33.19    1.61
   1   6  -5   32.79    1.57
  -1   6   5   36.05    1.55
   1   6  -5   35.21    1.56
  -1   6   5   33.06    1.27
  -1   6   4  150.97    3.19
  -1   6   4  146.57    2.59
   1   6  -4  147.44    3.13
   1   6  -4  157.74    3.11
  -1   6   4  151.54    2.62
  -1   6   4  155.25    2.99
  -1   6   4  156.39    3.01
  -1   6   3  147.40    2.46
   1   6  -3  150.72    2.91
  -1   6   3  151.88    2.74
  -1   6   3  142.65    2.60
   1   6  -3  149.43    2.91
   1   6  -3  159.83    2.91
   1   6  -3  157.61    2.98
  -1   6   3  148.85    2.96
  -1   6   3  150.80    3.00
  -1   6   2  119.69    2.44
   1   6  -2  119.53    2.48
  -1   6   2  112.73    2.38
   1   6  -2  123.42    2.44
  -1   6   2  117.94    2.68
  -1   6   2  119.74    1.77
  -1   6   2  117.23    1.68
   1   6  -2  124.39    2.44
   1   6  -2  116.52    2.46
  -1   6   2  120.06    2.27
  -1   6   2  121.81    2.15
  -1   6   1  266.12    4.13
   1   6  -1  270.12    3.65
  -1   6   1  284.55    3.05
  -1   6   1  293.04    3.23
  -1   6   1  287.55    3.13
  -1   6   1  270.82    3.48
   1   6  -1  281.97    3.63
   1   6  -1  273.48    3.33
   1   6  -1  289.78    3.53
  -1   6   1  265.29    2.70
  -1   6   1  264.81    3.65
  -1   6   0    1.16    0.23
   1   6   0    0.84    0.28
   1   6   0    1.12    0.29
  -1   6   0    1.01    0.42
  -1   6   0    1.28    0.25
  -1   6   0    0.90    0.24
  -1   6   0    0.58    0.23
   1   6   0    1.15    0.27
   1   6   0    1.15    0.23
  -1   6   0    2.14    0.38
   1   6   0    1.71    0.32
   1   6   1   45.35    1.45
  -1   6  -1   46.24    1.65
  -1   6  -1   47.64    1.90
   1   6   1   46.41    1.38
  -1   6  -1   48.02    1.46
   1   6   1   45.15    1.19
  -1   6  -1   45.87    1.40
   1   6   1   46.29    1.40
   1   6   1   46.88    1.35
  -1   6  -1   43.57    1.29
   1   6   1   44.59    1.22
   1   6   1   46.42    1.21
   1   6   2  362.59    3.34
  -1   6  -2  364.09    4.26
  -1   6  -2  357.51    4.22
  -1   6  -2  336.12    3.92
   1   6   2  345.31    4.01
   1   6   2  348.27    4.03
   1   6   2  336.76    3.21
  -1   6  -2  341.76    4.64
   1   6   2  340.84    3.62
   1   6   2  344.18    3.43
   1   6   2  356.22    3.67
   1   6   3  439.01    4.14
   1   6   3  445.88    4.98
   1   6   3  440.77    4.82
  -1   6  -3  469.02    5.23
   1   6   3  406.27    3.86
  -1   6  -3  445.32    5.00
  -1   6  -3  462.76    5.12
   1   6   3  447.25    3.79
   1   6   3  423.05    3.31
  -1   6  -3  443.85    5.64
   1   6   3  467.21    4.26
   1   6   3  432.05    4.40
   1   6   4  373.84    4.75
  -1   6  -4  379.78    5.58
   1   6   4  361.83    3.74
   1   6   4  382.01    3.94
   1   6   4  363.21    4.74
   1   6   4  364.33    3.50
   1   6   4  367.29    4.04
   1   6   4  363.77    3.98
   1   6   5  405.20    4.46
   1   6   5  405.53    3.99
   1   6   5  394.61    3.82
   1   6   5  430.50    5.40
   1   6   5  409.72    5.27
  -1   6  -5  424.85    6.28
   1   6   5  401.86    4.03
   1   6   6  227.27    4.12
   1   6   6  228.09    3.09
   1   6   6  217.53    2.65
   1   6   6  219.48    3.95
  -1   6  -6  225.91    4.71
   1   6   6  207.29    2.61
   1   6   6  216.72    3.42
  -1   6  -7   35.77    1.91
   1   6   7   33.98    0.98
   1   6   7   31.28    1.34
   1   6   7   33.23    1.21
   1   6   7   33.94    1.62
   1   6   7   33.11    1.53
   1   6   8   38.68    1.45
   1   6   8   41.92    1.75
   1   6   8   41.95    1.67
  -1   6  -8   41.15    1.91
   1   6   8   42.62    1.33
   1   6   8   41.83    1.08
   1   6   9    4.84    0.52
  -1   6  -9    4.43    0.66
   1   6   9    5.93    0.42
   1   6   9    5.22    0.59
   1   6   9    6.05    0.52
   1   6  10   46.63    1.11
   1   6  10   46.76    1.24
   1   6  10   44.20    1.23
  -1   6 -10   41.73    1.59
   1   6  10   45.14    1.43
  -1   7  10  109.71    2.10
   1   7 -10  115.98    2.48
  -1   7   9    2.79    0.38
   1   7  -9    3.03    0.49
  -1   7   9    3.85    0.50
  -1   7   9    3.22    0.34
  -1   7   9    4.34    0.56
  -1   7   8   32.75    0.85
  -1   7   8   35.13    1.58
  -1   7   8   35.87    1.14
  -1   7   8   36.35    1.63
  -1   7   8   35.45    1.32
   1   7  -8   32.81    1.59
  -1   7   7    5.82    0.54
  -1   7   7    5.94    0.72
  -1   7   7    5.80    0.75
  -1   7   7    6.28    0.62
   1   7  -7    5.79    0.75
  -1   7   7    5.58    0.40
  -1   7   6   56.25    1.65
  -1   7   6   58.03    2.28
  -1   7   6   58.66    2.15
   1   7  -6   60.36    2.09
  -1   7   6   55.88    1.79
  -1   7   6   55.16    1.44
   1   7  -6   55.33    2.22
  -1   7   5  286.96    4.59
  -1   7   5  268.28    3.74
  -1   7   5  287.30    3.95
   1   7  -5  301.31    4.67
   1   7  -5  269.35    4.72
  -1   7   5  288.96    4.96
  -1   7   5  277.10    3.54
  -1   7   4  475.72    5.18
   1   7  -4  492.49    6.09
  -1   7   4  495.68    5.12
   1   7  -4  513.07    5.99
  -1   7   4  498.57    5.71
  -1   7   4  493.57    6.15
  -1   7   4  497.39    5.03
  -1   7   3   16.88    1.00
  -1   7   3   16.76    1.08
  -1   7   3   16.90    0.99
   1   7  -3   15.48    1.04
  -1   7   3   16.17    0.88
   1   7  -3   17.20    1.08
  -1   7   2    0.75    0.30
   1   7  -2    0.33    0.29
  -1   7   2    0.60    0.27
   1   7  -2    0.39    0.26
  -1   7   2    0.30    0.32
  -1   7   2    0.20    0.24
  -1   7   2    0.81    0.25
  -1   7   1  141.65    3.09
  -1   7   1  140.27    2.89
   1   7  -1  145.54    2.80
   1   7  -1  143.27    2.91
  -1   7   1  147.08    2.42
  -1   7   1  146.43    2.34
   1   7   0  142.44    2.56
   1   7   0  139.81    2.61
  -1   7   0  136.96    3.08
  -1   7   0  155.35    2.76
  -1   7   0  144.61    3.01
   1   7   0  151.28    2.65
  -1   7   0  146.00    2.48
  -1   7   0  147.68    2.63
   1   7   0  141.11    2.84
   1   7   1  106.92    2.08
   1   7   1  100.00    2.17
  -1   7  -1  105.45    2.40
  -1   7  -1  110.66    2.92
  -1   7  -1  107.24    2.32
   1   7   1   99.11    2.10
   1   7   1  102.02    1.94
   1   7   1  104.32    2.20
  -1   7  -1  101.48    2.62
   1   7   1  103.31    2.41
   1   7   1  107.50    2.13
  -1   7  -1  103.20    2.24
   1   7   2  221.58    2.94
  -1   7  -2  525.36    5.47
   1   7   2  494.45    4.51
   1   7   2  472.63    4.99
   1   7   2  141.78    2.66
   1   7   2  492.36    4.64
  -1   7  -2  476.57    5.96
   1   7   2  481.01    5.14
   1   7   2  480.93    4.43
  -1   7  -3  113.92    3.10
  -1   7  -3  115.71    2.77
   1   7   3  108.07    2.10
   1   7   3  113.39    2.62
   1   7   3  117.88    2.53
   1   7   3  116.51    2.24
   1   7   3  115.95    2.31
   1   7   4   67.89    1.70
   1   7   4   64.71    1.78
  -1   7  -4   68.84    2.32
   1   7   4   71.38    2.23
   1   7   4   68.65    1.79
   1   7   4   67.45    1.86
  -1   7  -4   68.05    2.50
   1   7   5  109.86    2.07
   1   7   5  118.10    3.00
   1   7   5  118.42    2.58
   1   7   5  116.53    2.22
  -1   7  -5  118.29    3.41
   1   7   5  113.68    2.25
   1   7   5  122.18    3.06
   1   7   6  250.52    3.25
   1   7   6  258.21    4.43
   1   7   6  262.63    4.58
  -1   7  -6  219.77    4.51
  -1   7  -6  265.59    5.12
   1   7   6  236.86    2.85
   1   7   6  203.22    3.46
  -1   7  -7   31.60    1.72
  -1   7  -7   29.63    1.69
   1   7   7   33.91    1.19
   1   7   7   33.83    0.97
   1   7   7   34.14    1.42
   1   7   7   35.77    1.66
  -1   7  -8   18.30    1.19
   1   7   8   18.67    0.70
   1   7   8   18.54    1.15
  -1   7  -8   16.14    1.21
   1   7   8   19.35    0.90
   1   7   8   18.82    1.00
   1   7   9    0.56    0.27
  -1   7  -9    0.29    0.26
   1   7   9    0.18    0.14
   1   7   9    0.29    0.19
   1   7   9    0.39    0.22
   1   7  10   11.88    0.60
   1   7  10   11.45    0.67
  -1   7 -10   11.54    0.75
  -1   8   9   48.14    1.27
   1   8  -9   48.20    1.50
  -1   8   9   51.46    1.16
  -1   8   9   47.96    1.46
  -1   8   8   22.56    1.00
  -1   8   8   23.03    0.84
   1   8  -8   19.74    1.13
   1   8  -8   19.02    1.18
  -1   8   8   20.82    1.11
  -1   8   7   22.56    0.95
  -1   8   7   20.47    1.25
  -1   8   7   20.58    1.05
  -1   8   7   20.60    1.22
  -1   8   7   20.49    0.69
   1   8  -7   19.42    1.24
   1   8  -7   18.73    1.25
  -1   8   6  127.18    3.12
   1   8  -6  120.91    3.21
  -1   8   6  130.96    2.70
   1   8  -6  117.38    3.15
  -1   8   6  137.29    3.38
  -1   8   6  130.59    2.40
  -1   8   6  130.26    2.07
  -1   8   5   14.40    0.87
  -1   8   5   15.69    0.97
   1   8  -5   14.47    1.13
   1   8  -5   13.78    1.13
  -1   8   5   13.78    0.80
   1   8  -5   15.34    1.10
  -1   8   5   13.65    1.05
  -1   8   5   14.19    1.12
  -1   8   4   35.87    1.61
  -1   8   4   36.35    1.46
  -1   8   4   34.47    1.38
   1   8  -4   34.41    1.70
   1   8  -4   37.35    1.73
  -1   8   4   38.60    1.48
  -1   8   3  281.18    4.08
  -1   8   3  303.70    3.98
   1   8  -3  301.91    4.72
   1   8  -3  291.79    4.63
  -1   8   3  295.60    4.38
  -1   8   3  291.97    4.33
  -1   8   2  170.46    3.34
  -1   8   2  167.02    3.38
   1   8  -2  172.01    3.42
   1   8  -2  172.26    3.52
  -1   8   2  180.05    2.94
  -1   8   1  209.35    3.79
   1   8  -1  214.95    3.86
  -1   8   1  224.35    3.10
   1   8  -1  215.08    3.66
  -1   8   1  222.13    4.01
  -1   8   0   44.06    1.81
   1   8   0   46.37    1.62
  -1   8   0   47.67    1.90
  -1   8   0   45.41    1.56
   1   8   0   45.41    1.76
   1   8   1   14.97    1.02
   1   8   1   14.18    0.88
  -1   8  -1   13.22    0.90
   1   8   1   13.37    0.78
   1   8   1   14.20    0.78
  -1   8  -1   13.33    1.06
  -1   8  -2    7.34    0.73
   1   8   2    7.76    0.73
   1   8   2    7.07    0.69
   1   8   2    8.34    0.62
  -1   8  -2    6.94    0.83
   1   8   2    7.42    0.64
   1   8   2    8.41    0.65
   1   8   3  260.58    4.17
  -1   8  -3  252.35    4.80
   1   8   3  258.21    3.89
   1   8   3  256.52    3.51
  -1   8  -3  266.05    4.37
   1   8   3  266.71    3.78
   1   8   3  262.21    3.33
   1   8   4  931.06    6.60
  -1   8  -4  914.62    9.35
   1   8   4  959.30    7.43
  -1   8  -4  927.99    8.58
   1   8   4  930.35    6.99
   1   8   4  952.44    6.37
   1   8   4  927.62    8.25
   1   8   5  113.10    2.94
  -1   8  -5  109.64    3.25
   1   8   5  111.40    2.60
   1   8   5  107.63    2.12
   1   8   5  113.41    2.20
   1   8   6    4.87    0.47
   1   8   6    4.86    0.44
   1   8   6    4.27    0.63
  -1   8  -6    3.84    0.65
   1   8   6    4.45    0.57
  -1   8  -6    4.27    0.68
   1   8   7   45.78    1.07
   1   8   7   45.15    1.29
   1   8   7   46.65    1.80
   1   8   7   48.91    1.64
  -1   8  -7   45.77    1.86
   1   8   8   17.33    0.60
   1   8   8   16.63    0.76
   1   8   8   17.17    0.90
   1   8   8   16.38    0.98
  -1   8  -8   16.45    1.05
   1   8   9   73.41    1.45
   1   8   9   71.52    1.74
   1   8   9   67.18    1.50
  -1   8  -9   72.28    1.89
  -1   9   8   24.12    1.04
   1   9  -8   22.99    1.05
  -1   9   8   27.28    0.82
  -1   9   8   27.47    1.00
  -1   9   7   55.20    1.29
  -1   9   7   53.32    1.71
  -1   9   7   53.00    0.97
  -1   9   7   53.60    1.53
   1   9  -7   49.40    1.73
  -1   9   6   31.72    0.92
  -1   9   6   32.37    1.10
  -1   9   6   32.02    1.29
  -1   9   6   29.71    1.38
  -1   9   5   32.82    1.50
  -1   9   5   34.75    1.22
  -1   9   5   37.35    1.22
  -1   9   5   38.15    1.46
   1   9  -5   34.15    1.63
   1   9  -5   38.35    1.58
   1   9  -4  162.27    3.45
  -1   9   4  162.31    3.00
  -1   9   4  163.35    2.91
  -1   9   4  150.11    3.17
   1   9  -4  153.66    3.45
  -1   9   4  159.22    2.80
  -1   9   3   58.77    1.82
  -1   9   3   55.16    1.84
  -1   9   3   58.50    1.79
   1   9  -3   56.36    2.08
   1   9  -3   55.45    2.03
  -1   9   2   49.15    1.73
   1   9  -2   50.34    1.85
  -1   9   2   52.03    1.89
  -1   9   2   52.86    1.64
   1   9  -2   50.82    1.97
   1   9  -1  232.34    4.17
  -1   9   1  227.71    4.10
  -1   9   1  236.23    3.88
   1   9  -1  237.77    3.87
   1   9   0  237.02    4.16
  -1   9   0  232.50    4.28
   1   9   0  234.14    3.64
  -1   9  -1  261.71    3.83
   1   9   1  254.86    4.24
  -1   9  -1  252.57    4.66
   1   9   1  256.56    3.66
   1   9   2  169.10    2.55
  -1   9  -2  157.71    3.75
  -1   9  -2  174.24    3.29
   1   9   2  169.01    2.99
   1   9   2  162.66    3.27
   1   9   2  162.64    2.82
  -1   9  -3  134.10    3.52
   1   9   3  143.12    2.38
   1   9   3  142.22    2.58
  -1   9  -3  144.91    3.17
   1   9   3  133.38    2.78
   1   9   3  143.26    2.84
   1   9   4   70.99    1.87
  -1   9  -4   69.59    2.25
   1   9   4   68.53    2.00
  -1   9  -4   65.45    2.44
   1   9   4   72.28    1.69
   1   9   4   67.78    2.17
  -1   9  -5   20.25    1.25
   1   9   5   22.85    1.26
   1   9   5   22.13    0.90
   1   9   5   23.32    0.94
   1   9   5   22.36    1.14
  -1   9  -5   22.78    1.41
   1   9   6   98.98    1.84
   1   9   6  101.94    1.65
  -1   9  -6   96.70    2.63
   1   9   6   97.51    2.27
   1   9   6   96.66    2.48
   1   9   7   69.13    1.47
   1   9   7   66.78    1.91
  -1   9  -7   68.82    1.96
   1   9   7   69.49    1.16
   1   9   7   65.18    1.72
  -1   9  -8   52.93    1.58
   1   9   8   53.26    1.20
   1   9   8   55.99    1.41
  -1  10   6   44.72    1.36
  -1  10   6   44.54    0.89
  -1  10   6   44.66    1.11
  -1  10   5    0.24    0.22
  -1  10   5    0.35    0.19
   1  10  -5    0.42    0.27
  -1  10   5    0.55    0.18
   1  10  -4   17.34    1.08
  -1  10   4   20.51    0.91
   1  10  -4   20.40    1.12
  -1  10   4   20.27    0.87
  -1  10   4   20.43    1.02
  -1  10   3  323.31    3.66
   1  10  -3  324.98    4.57
  -1  10   3  336.10    4.09
   1  10  -3  330.11    4.70
  -1  10   3  321.48    3.98
  -1  10   2  229.89    3.20
  -1  10   2  221.24    3.61
   1  10  -2  228.11    3.93
   1  10  -1  137.57    2.80
  -1  10   1  132.86    3.00
   1  10  -1  131.11    2.97
  -1  10   0   69.26    2.29
   1  10   0   72.21    1.97
   1  10   0   69.35    2.14
   1  10   1   17.53    0.95
  -1  10  -1   16.05    1.13
   1  10   1   16.59    1.04
  -1  10  -2   30.38    1.57
  -1  10  -2   34.67    1.38
   1  10   2   31.42    1.32
   1  10   2   31.64    1.21
   1  10   3   73.14    1.83
  -1  10  -3   80.03    2.14
  -1  10  -3   70.04    2.35
   1  10   3   76.33    1.96
   1  10   4   74.62    1.62
  -1  10  -4   72.56    2.06
   1  10   4   76.66    1.56
   1  10   4   74.69    1.93
   1  10   5   86.88    1.51
   1  10   5   83.62    1.59
  -1  10  -5   71.49    1.99
  -1  10  -5   76.08    2.20
   1  10   5   80.53    1.94
  -1  10  -6   54.16    1.65
   1  10   6   57.66    1.54
  -1  10  -6   52.75    1.62
   1  10   6   60.20    1.05
   1  10   6   60.79    1.32
   1  11  -4   27.15    1.15
  -1  11   4   33.12    0.89
   1  11  -3    2.88    0.43
   1  11  -3    2.64    0.43
  -1  11   3    3.11    0.37
   1  11  -2   13.15    0.81
   1  11  -2   12.85    0.82
  -1  11   2   13.01    0.78
  -1  11   1   54.00    1.68
   1  11  -1   54.96    1.56
   1  11  -1   53.57    1.68
   1  11   0  215.93    2.96
   1  11   0  207.89    3.21
  -1  11  -1  173.36    3.20
   1  11   1  175.85    2.76
  -1  11  -2  127.80    2.77
   1  11   2  136.97    2.31
  -1  11  -3   63.35    1.94
   1  11   3   70.75    1.48
   1  11   4   30.13    0.85
  -1  11  -4   23.67    1.15
  -2 -11   4    3.70    0.30
   2 -11  -3    2.79    0.42
   2 -11  -3    2.35    0.41
  -2 -11   3    3.53    0.42
  -2 -11   2  123.10    2.38
   2 -11  -2  121.28    2.35
  -2 -11   2  123.44    1.84
  -2 -11   1  132.67    2.55
   2 -11  -1  130.06    2.59
  -2 -11   0  141.80    2.72
   2 -11   0  135.32    2.63
   2 -11   1  237.21    3.31
  -2 -11  -1  248.97    3.67
   2 -11   2   91.53    1.98
  -2 -11  -2   92.49    2.20
   2 -11   3   73.76    1.61
  -2 -11  -3   69.36    1.88
   2 -11   4   11.52    0.59
  -2 -11  -4    9.54    0.70
  -2 -10   6   55.56    1.09
   2 -10  -6   47.33    1.69
  -2 -10   5   39.08    1.03
   2 -10  -5   36.27    1.56
  -2 -10   4   67.80    1.78
  -2 -10   4   69.98    1.51
   2 -10  -4   65.65    1.98
  -2 -10   3   82.80    1.82
   2 -10  -3   78.48    2.26
   2 -10  -3   79.41    2.30
  -2 -10   3   81.96    2.11
   2 -10  -2   23.58    1.25
  -2 -10   2   22.81    1.17
   2 -10  -2   24.23    1.31
  -2 -10   2   22.61    0.99
  -2 -10   1   44.29    1.40
   2 -10  -1   45.43    1.63
  -2 -10   1   47.64    1.76
   2 -10  -1   44.36    1.76
  -2 -10   0   31.53    1.20
   2 -10   0   35.20    1.38
  -2 -10   0   33.51    1.50
   2 -10   0   34.90    1.55
  -2 -10  -1    8.11    0.80
   2 -10   1    7.22    0.73
  -2 -10  -2  430.69    5.42
   2 -10   2  438.93    5.11
  -2 -10  -3  260.27    4.18
  -2 -10  -3  261.47    4.79
  -2 -10  -4   37.12    1.53
   2 -10   4   39.71    1.28
  -2 -10  -4   37.81    1.85
  -2 -10  -5    0.49    0.48
   2 -10   5    0.42    0.20
  -2 -10  -5    0.30    0.27
  -2 -10  -6   44.66    1.87
  -2 -10  -6   48.51    1.55
   2  -9  -8    2.49    0.48
  -2  -9   8    4.62    0.32
  -2  -9   7   80.59    1.36
   2  -9  -7   69.52    2.23
  -2  -9   6   37.30    1.07
  -2  -9   6   36.71    1.06
   2  -9  -5   58.92    2.05
  -2  -9   5   57.34    1.68
  -2  -9   5   57.97    1.49
  -2  -9   4  100.45    2.42
   2  -9  -4   98.19    2.74
   2  -9  -4   94.01    2.81
  -2  -9   4  104.26    2.16
   2  -9  -3   26.08    1.47
  -2  -9   3   26.67    1.14
  -2  -9   3   27.92    1.34
   2  -9  -3   28.77    1.54
  -2  -9   2   51.34    1.85
   2  -9  -2   50.53    1.94
  -2  -9   2   48.14    1.60
   2  -9  -2   44.92    1.91
  -2  -9   1  217.77    3.37
  -2  -9   1  220.14    3.85
   2  -9  -1  211.57    4.06
   2  -9   0  630.03    6.89
  -2  -9   0  623.08    5.68
  -2  -9   0  653.57    6.84
   2  -9   0  652.43    6.27
  -2  -9  -1  128.70    3.08
  -2  -9  -1  128.70    3.42
  -2  -9  -1  122.13    2.45
   2  -9   1  127.67    3.05
   2  -9   2   79.67    2.33
  -2  -9  -2   77.32    2.46
   2  -9   2   74.77    2.13
  -2  -9  -2   78.78    2.74
   2  -9   3   90.34    2.38
  -2  -9  -3   86.55    2.94
   2  -9   3   84.24    2.18
  -2  -9  -3   86.68    2.59
  -2  -9  -4  298.99    4.82
   2  -9   4  296.10    3.95
   2  -9   4  294.08    3.81
   2  -9   5  137.75    2.44
  -2  -9  -5  137.83    3.16
   2  -9   5  139.83    2.50
   2  -9   6  122.22    1.97
   2  -9   6  116.70    2.08
   2  -9   6  116.34    2.19
  -2  -9  -6  118.97    2.76
  -2  -9  -7    3.81    0.52
   2  -9   7    3.81    0.42
  -2  -9  -7    4.67    0.73
   2  -9   7    3.98    0.30
   2  -9   7    4.45    0.39
  -2  -8   9   64.99    1.10
   2  -8  -9   69.85    2.10
  -2  -8   8   11.07    0.62
  -2  -8   8   12.91    0.56
  -2  -8   8   10.89    0.69
  -2  -8   7    1.38    0.31
  -2  -8   7    1.85    0.27
  -2  -8   7    1.95    0.28
  -2  -8   7    2.40    0.35
  -2  -8   6    9.80    0.63
  -2  -8   6    8.73    0.68
  -2  -8   6   10.59    0.70
   2  -8  -6   10.09    0.96
  -2  -8   5  254.08    3.39
   2  -8  -5  254.64    4.65
  -2  -8   5  245.01    3.49
  -2  -8   4   47.80    1.72
   2  -8  -4   53.41    2.15
  -2  -8   4   51.90    1.62
  -2  -8   3   65.86    1.88
  -2  -8   3   65.21    2.03
   2  -8  -3   69.92    2.44
  -2  -8   2  327.98    4.53
  -2  -8   2  319.44    4.07
   2  -8  -2  327.09    4.88
  -2  -8   1   62.08    2.02
   2  -8  -1   64.84    2.27
   2  -8  -1   63.66    2.07
  -2  -8   1   61.48    1.81
   2  -8   0   73.24    2.10
  -2  -8   0   71.43    2.20
  -2  -8   0   71.62    1.93
   2  -8   0   69.08    2.24
  -2  -8   0   72.14    2.47
   2  -8   0   73.69    2.32
   2  -8   1   76.45    2.04
  -2  -8  -1   79.19    2.01
   2  -8   1   73.20    2.27
   2  -8   1   76.10    2.30
  -2  -8  -1   77.97    2.61
   2  -8   2  653.01    6.62
   2  -8   2  646.45    6.74
  -2  -8  -2  658.71    7.04
   2  -8   3  167.64    3.26
  -2  -8  -3  169.49    3.67
   2  -8   3  171.87    3.40
   2  -8   4  170.65    2.88
   2  -8   4  164.46    3.11
  -2  -8  -4  174.92    3.78
   2  -8   4  168.67    3.25
   2  -8   5    3.50    0.48
   2  -8   5    3.76    0.50
  -2  -8  -5    3.44    0.61
   2  -8   5    3.53    0.46
  -2  -8  -6    7.04    0.77
   2  -8   6    7.20    0.63
   2  -8   6    7.02    0.56
   2  -8   6    6.92    0.61
  -2  -8  -7   15.63    1.05
   2  -8   7   16.60    0.69
   2  -8   7   16.22    0.88
   2  -8   7   17.39    0.86
   2  -8   8  157.71    2.51
   2  -8   8  156.73    2.30
  -2  -7  10   16.26    0.75
  -2  -7   9   16.13    0.92
  -2  -7   9   18.26    0.67
  -2  -7   9   16.22    0.85
  -2  -7   9   18.04    0.81
  -2  -7   8  159.90    2.10
  -2  -7   8  158.10    2.52
  -2  -7   8  156.34    2.99
  -2  -7   8  154.06    2.79
  -2  -7   7  161.11    2.31
  -2  -7   7  151.57    3.20
  -2  -7   7  154.96    2.90
  -2  -7   7  163.68    2.34
  -2  -7   7  158.49    3.15
  -2  -7   7  161.58    2.60
  -2  -7   6   29.76    1.20
  -2  -7   6   32.38    1.14
  -2  -7   6   30.82    1.48
  -2  -7   6   32.58    1.16
  -2  -7   6   31.47    1.31
   2  -7  -6   31.94    1.66
   2  -7  -5  299.14    4.99
  -2  -7   5  297.36    3.64
  -2  -7   5  284.99    3.80
  -2  -7   5  292.75    3.31
  -2  -7   5  283.00    4.05
  -2  -7   4  334.08    4.02
  -2  -7   4  329.31    4.35
  -2  -7   4  330.78    3.88
   2  -7  -3   54.72    2.06
  -2  -7   3   51.25    1.57
  -2  -7   3   54.65    1.77
   2  -7  -2  377.77    5.21
  -2  -7   2  364.28    4.53
   2  -7  -1   22.42    1.29
  -2  -7   1   21.79    1.02
   2  -7  -1   22.25    1.15
  -2  -7   1   23.32    1.16
   2  -7  -1   23.71    1.30
   2  -7   0  172.46    3.46
   2  -7   0  188.36    3.55
  -2  -7   0  179.62    3.25
   2  -7   0  181.94    3.17
  -2  -7   0  168.87    2.77
  -2  -7   0  184.38    4.69
  -2  -7   0  182.97    3.72
   2  -7   1  273.65    4.10
  -2  -7  -1  276.43    4.17
   2  -7   1  285.50    3.79
  -2  -7  -1  275.05    3.44
   2  -7   2  128.54    2.76
   2  -7   2  126.35    2.96
  -2  -7  -2  126.34    2.89
   2  -7   3    0.67    0.30
  -2  -7  -3    0.24    0.30
   2  -7   3    0.64    0.31
   2  -7   3    0.54    0.23
   2  -7   4  326.20    4.30
   2  -7   4  329.79    4.72
  -2  -7  -4  323.85    4.91
   2  -7   4  322.68    3.88
   2  -7   5  569.14    5.35
   2  -7   5  577.78    6.01
  -2  -7  -5  584.40    6.73
   2  -7   5  579.78    5.28
   2  -7   5  581.88    5.44
   2  -7   6    7.89    0.66
   2  -7   6    8.36    0.64
   2  -7   6    8.49    0.73
  -2  -7  -6    8.84    0.88
   2  -7   6    7.92    0.68
   2  -7   6    6.98    0.70
   2  -7   7    6.01    0.47
   2  -7   7    5.72    0.57
   2  -7   7    5.99    0.59
  -2  -7  -7    6.17    0.74
   2  -7   7    5.34    0.61
   2  -7   7    5.71    0.58
   2  -7   8   63.80    1.76
   2  -7   8   59.35    1.83
   2  -7   8   67.31    1.69
  -2  -7  -8   69.54    2.14
   2  -7   8   64.10    1.75
   2  -7   9   18.53    0.89
   2  -7   9   17.67    0.91
   2  -7   9   18.80    0.81
   2  -7   9   18.98    0.94
  -2  -6  10  123.47    2.23
  -2  -6  10  138.94    2.25
  -2  -6  10  127.97    2.51
  -2  -6  10  140.99    1.79
  -2  -6   9   79.36    1.45
  -2  -6   9   73.64    2.11
  -2  -6   9   70.64    2.05
  -2  -6   9   75.85    1.78
  -2  -6   9   75.47    1.96
  -2  -6   8   19.69    0.79
  -2  -6   8   17.50    1.11
  -2  -6   8   19.00    1.06
  -2  -6   8   18.67    0.74
  -2  -6   8   18.98    0.94
  -2  -6   8   17.19    1.06
  -2  -6   7    1.88    0.31
  -2  -6   7    1.12    0.34
  -2  -6   7    1.84    0.35
   2  -6  -7    0.53    0.40
  -2  -6   7    1.01    0.36
  -2  -6   7    1.30    0.27
  -2  -6   6   31.30    1.37
  -2  -6   6   31.56    1.27
  -2  -6   6   31.60    1.10
  -2  -6   6   31.89    1.47
  -2  -6   6   31.97    1.33
  -2  -6   6   32.09    1.17
   2  -6  -6   33.60    1.67
  -2  -6   5  401.02    4.93
  -2  -6   5  402.93    3.86
  -2  -6   5  399.66    4.64
  -2  -6   5  409.37    4.44
  -2  -6   5  416.58    4.66
  -2  -6   4  828.08    6.79
  -2  -6   4  828.49    6.52
  -2  -6   4  820.28    5.92
  -2  -6   4  843.50    5.20
  -2  -6   4  825.20    5.91
   2  -6  -4  812.44    7.49
   2  -6  -3  442.61    5.32
  -2  -6   3  474.51    4.84
  -2  -6   3  444.01    4.31
  -2  -6   3  468.95    4.19
   2  -6  -3  455.92    5.40
  -2  -6   2   55.20    2.43
  -2  -6   2   52.70    1.47
   2  -6  -2   61.13    2.11
   2  -6  -2   55.61    1.74
   2  -6  -2   54.94    1.83
  -2  -6   2   58.07    1.67
  -2  -6   1  645.09    5.57
  -2  -6   1  671.88    6.60
   2  -6  -1  638.59    6.05
   2  -6  -1  660.88    5.50
   2  -6  -1  666.39    6.65
  -2  -6   1  628.43    5.01
  -2  -6   1  646.90    7.69
   2  -6   0  161.24    3.00
  -2  -6   0  184.81    2.66
   2  -6   0  195.92    3.58
   2  -6   0  194.61    3.02
  -2  -6   0  148.35    2.71
  -2  -6   0  193.87    4.00
  -2  -6   0  202.48    3.61
   2  -6   1  211.40    3.37
   2  -6   1  226.49    3.12
  -2  -6  -1  216.40    3.36
   2  -6   1  205.37    3.62
  -2  -6  -1  227.42    2.94
  -2  -6  -1  220.04    4.34
   2  -6   2  407.11    4.58
   2  -6   2  416.58    3.88
   2  -6   2  399.05    5.05
  -2  -6  -2  404.70    4.72
   2  -6   3   72.63    1.68
   2  -6   3   73.84    1.94
   2  -6   3   71.83    2.12
  -2  -6  -3   75.43    2.09
   2  -6   3   76.76    1.95
   2  -6   4  115.50    2.55
   2  -6   4  113.73    2.16
   2  -6   4  111.73    2.22
   2  -6   4  117.67    2.41
   2  -6   4  114.92    2.73
   2  -6   4  115.68    2.40
   2  -6   5   37.27    1.32
   2  -6   5   39.18    1.61
   2  -6   5   37.41    1.47
   2  -6   5   37.26    1.37
   2  -6   5   37.02    1.34
   2  -6   5   39.97    1.59
   2  -6   6  156.65    2.52
   2  -6   6  161.23    3.18
   2  -6   6  162.72    3.12
   2  -6   6  159.88    2.91
   2  -6   6  157.95    3.26
   2  -6   6  163.46    2.92
   2  -6   7   56.70    1.79
   2  -6   7   56.96    1.80
   2  -6   7   53.86    1.96
   2  -6   7   58.41    1.39
   2  -6   7   54.68    1.75
   2  -6   7   54.31    1.91
   2  -6   8   71.55    2.13
   2  -6   8   73.54    2.00
   2  -6   8   75.43    1.93
   2  -6   8   69.49    2.14
   2  -6   8   72.63    1.99
   2  -6   9   35.91    1.42
   2  -6   9   40.28    1.29
   2  -6   9   36.70    1.37
   2  -6   9   38.29    1.35
   2  -6  10   30.21    1.16
   2  -6  10   30.85    1.08
   2  -6  10   29.03    1.14
   2  -6  10   32.31    1.03
  -2  -5  11  113.62    2.00
  -2  -5  11  116.57    2.02
  -2  -5  10   10.56    0.74
  -2  -5  10   10.27    0.78
  -2  -5  10   11.16    0.83
  -2  -5  10   10.89    0.70
  -2  -5  10   11.38    0.56
  -2  -5   9  109.63    1.74
  -2  -5   9  101.33    2.58
  -2  -5   9  102.08    2.62
  -2  -5   9  110.02    1.80
  -2  -5   9  107.23    2.45
  -2  -5   9  105.65    2.27
  -2  -5   8  180.09    2.95
  -2  -5   8  178.23    3.53
  -2  -5   8  171.92    3.50
  -2  -5   8  179.44    3.26
  -2  -5   8  175.53    2.32
  -2  -5   8  180.82    2.31
  -2  -5   7  293.94    3.19
  -2  -5   7  298.22    3.13
  -2  -5   7  304.41    4.48
  -2  -5   7  302.00    3.68
  -2  -5   7  305.92    4.16
  -2  -5   7  297.77    4.51
  -2  -5   6  757.08    6.89
  -2  -5   6  783.73    6.31
  -2  -5   6  783.04    6.59
  -2  -5   6  780.50    5.17
  -2  -5   6  787.77    5.57
  -2  -5   6  752.59    5.69
  -2  -5   5  549.17    5.09
  -2  -5   5  566.64    5.18
  -2  -5   5  581.43    4.50
  -2  -5   5  555.99    5.51
  -2  -5   5  561.45    4.97
  -2  -5   5  567.22    4.42
  -2  -5   4   48.38    1.47
  -2  -5   4   48.27    1.33
   2  -5  -4   55.65    2.00
  -2  -5   4   62.03    1.39
  -2  -5   4   49.02    1.37
   2  -5  -4   52.75    1.73
  -2  -5   4   55.86    1.54
  -2  -5   4   50.41    1.57
  -2  -5   3   57.80    1.40
  -2  -5   3   55.58    1.57
  -2  -5   3   56.01    2.28
  -2  -5   3   55.83    1.43
  -2  -5   3   58.10    1.27
   2  -5  -3   58.16    1.98
  -2  -5   3   56.45    1.57
  -2  -5   2    6.65    0.50
   2  -5  -2    5.93    0.49
  -2  -5   2    3.65    0.43
  -2  -5   2    3.96    0.63
   2  -5  -2    5.07    0.63
  -2  -5   1  746.43    7.28
  -2  -5   1  741.52    5.49
  -2  -5   1  736.55    4.97
   2  -5  -1  752.04    5.96
   2  -5   0  283.32    4.07
   2  -5   0  272.52    2.25
   2  -5   0  275.30    3.55
  -2  -5   0  276.94    3.37
  -2  -5   0  268.72    4.13
   2  -5   0  278.72    2.67
   2  -5   1  114.05    2.28
   2  -5   1  110.68    2.55
  -2  -5  -1  115.40    2.23
  -2  -5  -1  109.86    2.65
   2  -5   2  254.10    2.96
   2  -5   2  255.68    3.87
  -2  -5  -2  252.98    3.36
   2  -5   2  258.49    3.40
  -2  -5  -2  255.64    4.22
   2  -5   3    4.63    0.40
  -2  -5  -3    5.42    0.70
   2  -5   3    5.82    0.49
   2  -5   3    4.33    0.45
   2  -5   3    5.06    0.60
   2  -5   3    5.29    0.52
   2  -5   3    5.26    0.46
   2  -5   3    6.75    0.57
   2  -5   4  181.22    2.95
   2  -5   4  178.78    2.68
   2  -5   4  172.44    2.65
   2  -5   4  179.85    2.73
   2  -5   4  179.58    2.80
   2  -5   4  176.43    2.74
   2  -5   4  173.69    3.21
   2  -5   5   83.20    1.86
   2  -5   5   79.14    1.86
   2  -5   5   82.95    2.04
   2  -5   5   85.51    1.99
   2  -5   5   81.59    2.02
   2  -5   5   81.60    2.19
   2  -5   6   94.11    2.15
   2  -5   6   89.39    2.35
   2  -5   6   89.67    1.83
   2  -5   6   93.54    2.19
   2  -5   6   93.03    2.32
   2  -5   6   96.10    2.39
   2  -5   7   55.21    1.75
   2  -5   7   55.74    1.90
   2  -5   7   55.07    1.76
   2  -5   7   54.04    1.92
   2  -5   7   51.44    1.23
   2  -5   7   54.84    1.74
   2  -5   8  343.39    4.88
   2  -5   8  364.25    4.34
   2  -5   8  363.65    4.52
   2  -5   8  344.66    4.50
   2  -5   8  352.42    4.94
   2  -5   9   29.65    1.30
   2  -5   9   29.05    1.37
   2  -5   9   31.59    1.39
   2  -5   9   30.27    1.25
   2  -5   9   31.63    1.19
   2  -5  10    7.52    0.63
   2  -5  10    8.16    0.61
   2  -5  10    7.20    0.64
   2  -5  10    7.58    0.64
   2  -5  10    8.64    0.58
   2  -5  11   53.85    1.44
   2  -5  11   58.36    1.53
  -2  -4  11   35.50    1.39
  -2  -4  11   35.05    1.28
  -2  -4  11   34.83    1.16
  -2  -4  11   37.36    1.23
  -2  -4  10  122.69    2.81
  -2  -4  10  120.63    2.69
  -2  -4  10  126.85    2.46
  -2  -4  10  119.52    1.86
  -2  -4  10  124.42    2.51
  -2  -4   9   38.11    1.50
  -2  -4   9   36.96    1.61
  -2  -4   9   38.91    1.09
  -2  -4   9   36.66    1.63
  -2  -4   9   38.13    1.41
  -2  -4   9   38.59    1.08
  -2  -4   8  257.02    2.76
  -2  -4   8  257.30    4.20
  -2  -4   8  261.99    3.90
  -2  -4   8  257.36    2.77
  -2  -4   8  253.13    4.15
  -2  -4   7  139.69    2.96
  -2  -4   7  143.18    2.78
  -2  -4   7  141.12    2.91
  -2  -4   7  139.89    2.04
  -2  -4   7  137.85    2.66
  -2  -4   7  149.42    2.54
  -2  -4   7  140.19    2.09
  -2  -4   6   17.25    0.91
  -2  -4   6   15.83    0.95
  -2  -4   6   16.03    0.78
  -2  -4   6   16.14    0.89
  -2  -4   6   16.14    0.78
  -2  -4   6   16.12    0.70
  -2  -4   6   16.07    0.92
  -2  -4   5  565.73    4.92
  -2  -4   5  557.53    4.91
   2  -4  -5  593.87    5.69
  -2  -4   5  538.94    4.70
  -2  -4   5  569.01    4.28
  -2  -4   5  564.08    5.21
  -2  -4   5  560.82    4.68
  -2  -4   5  588.84    4.28
  -2  -4   4 1386.22    7.73
   2  -4  -4 1382.69    7.72
  -2  -4   4 1397.02    6.26
  -2  -4   4 1377.00    7.32
  -2  -4   4 1381.81    7.10
  -2  -4   4 1363.30    6.45
  -2  -4   3  435.40    3.99
  -2  -4   3  402.30    5.57
  -2  -4   3  451.83    4.21
  -2  -4   3  450.57    3.65
   2  -4  -3  419.30    3.67
  -2  -4   3  413.77    3.51
   2  -4  -3  449.26    2.99
  -2  -4   2  719.64    6.92
   2  -4  -2  729.00    4.36
   2  -4  -1  507.48    3.23
  -2  -4   1  500.18    5.22
  -2  -4   0  457.91    4.78
   2  -4   0  459.35    3.14
   2  -4   0  459.91    2.74
   2  -4   1   55.58    1.16
   2  -4   1   54.90    0.80
  -2  -4  -2 1617.39    9.31
   2  -4   2 1470.92    6.37
   2  -4   3  595.36    5.37
   2  -4   3  622.27    4.77
   2  -4   3  595.49    4.64
   2  -4   3  596.51    5.65
   2  -4   3  577.77    4.53
   2  -4   3  560.73    4.12
   2  -4   3  532.24    4.63
   2  -4   4  132.45    2.24
   2  -4   4  130.01    2.22
  -2  -4  -4  134.88    3.02
   2  -4   4  134.79    2.72
   2  -4   4  138.02    2.24
   2  -4   4  136.63    2.34
   2  -4   4  130.54    2.15
   2  -4   4  135.67    2.37
   2  -4   4  131.57    2.65
   2  -4   5    0.82    0.23
   2  -4   5    0.88    0.24
  -2  -4  -5    0.64    0.38
   2  -4   5    2.58    0.42
   2  -4   5    1.07    0.28
   2  -4   5    0.88    0.23
   2  -4   5    2.75    0.38
   2  -4   5    0.55    0.23
   2  -4   5    1.03    0.32
   2  -4   6   81.22    2.29
   2  -4   6   87.13    2.16
   2  -4   6   84.46    1.63
   2  -4   6   86.15    2.13
   2  -4   6   85.03    2.02
   2  -4   6   81.41    1.97
   2  -4   6   85.29    2.14
   2  -4   7   36.67    1.42
   2  -4   7   35.76    1.59
   2  -4   7   37.02    1.52
   2  -4   7   36.83    1.38
   2  -4   7   39.62    1.57
   2  -4   7   38.48    1.42
   2  -4   8    0.51    0.27
   2  -4   8    0.27    0.31
   2  -4   8    0.47    0.27
   2  -4   8    0.50    0.31
   2  -4   8    0.39    0.30
   2  -4   9   45.77    1.57
   2  -4   9   46.03    1.76
   2  -4   9   45.97    1.45
   2  -4   9   44.98    1.65
   2  -4   9   43.28    1.64
   2  -4  10   38.89    1.24
   2  -4  10   40.08    1.34
   2  -4  10   39.70    1.54
   2  -4  10   38.01    1.45
   2  -4  11   13.90    0.80
   2  -4  11   15.20    0.81
   2  -4  11   16.41    0.72
   2  -4  11   15.47    0.75
  -2  -3  12   91.55    1.99
  -2  -3  12   96.47    1.80
  -2  -3  11   57.89    1.67
  -2  -3  11   62.71    1.67
  -2  -3  11   57.90    1.55
  -2  -3  11   59.72    1.87
  -2  -3  10   33.72    1.45
  -2  -3  10   34.17    1.33
  -2  -3  10   34.25    1.07
  -2  -3  10   34.30    1.33
  -2  -3  10   35.63    1.57
  -2  -3  10   36.95    1.17
  -2  -3   9   32.90    1.03
  -2  -3   9   35.79    1.65
  -2  -3   9   32.24    1.27
  -2  -3   9   34.58    1.07
  -2  -3   9   34.49    1.40
  -2  -3   9   33.65    1.51
  -2  -3   8  169.90    2.95
  -2  -3   8  169.68    3.30
  -2  -3   8  178.47    2.93
  -2  -3   8  174.00    2.27
  -2  -3   8  174.45    3.10
  -2  -3   8  166.86    2.22
  -2  -3   7  272.48    3.94
  -2  -3   7  287.68    4.08
  -2  -3   7  273.75    2.70
  -2  -3   7  285.52    3.77
  -2  -3   7  274.82    2.80
  -2  -3   7  273.65    3.56
  -2  -3   7  283.52    3.44
  -2  -3   6   96.02    2.13
  -2  -3   6   97.47    2.02
  -2  -3   6  101.89    2.08
  -2  -3   6   99.34    1.85
  -2  -3   6   98.48    1.74
  -2  -3   6  101.34    2.23
  -2  -3   6   95.39    1.55
  -2  -3   5  315.47    2.76
  -2  -3   5  325.28    3.52
  -2  -3   5  329.57    3.78
  -2  -3   5  326.57    3.12
   2  -3  -5  316.90    3.26
  -2  -3   5  340.38    3.67
  -2  -3   5  319.39    3.36
  -2  -3   5  333.42    3.47
  -2  -3   5  323.53    3.45
  -2  -3   4  232.55    2.83
  -2  -3   4  218.18    3.45
  -2  -3   4  232.05    2.36
  -2  -3   4  238.95    2.70
  -2  -3   4  242.34    2.85
  -2  -3   4  240.56    3.00
   2  -3  -4  217.71    2.37
  -2  -3   3 1036.77    8.25
   2  -3  -3 1095.00    4.84
   2  -3  -2 1501.83    3.08
  -2  -3   2 1511.44    9.31
   2  -3  -2 1500.98    5.60
  -2  -3   1 1858.90    9.23
   2  -3  -1 1849.20    6.01
   2  -3   0 1097.96    3.41
   2  -3   0 1104.37    4.82
  -2  -3  -1  797.20    5.57
   2  -3   1  761.73    3.59
  -2  -3  -1  773.97    2.43
   2  -3   1  761.87    2.20
   2  -3   1  790.36    4.37
   2  -3   2  554.54    3.80
  -2  -3  -2  570.16    2.35
  -2  -3  -3  394.38    4.21
   2  -3   3  372.58    3.30
  -2  -3  -4 1037.11    7.18
   2  -3   4 1110.39    6.30
   2  -3   4 1141.34    7.01
   2  -3   4 1102.70    6.16
   2  -3   4 1079.82    5.96
   2  -3   4 1083.48    7.18
   2  -3   4 1059.71    6.87
   2  -3   4 1081.18    6.03
   2  -3   5  604.26    4.76
   2  -3   5  629.28    5.17
   2  -3   5  636.30    4.95
   2  -3   5  618.00    5.74
  -2  -3  -5  636.20    6.21
   2  -3   5  629.62    4.99
   2  -3   5  629.44    4.97
   2  -3   5  612.72    5.29
   2  -3   5  628.42    5.57
   2  -3   6  196.17    2.98
   2  -3   6  198.75    3.36
   2  -3   6  209.27    3.18
  -2  -3  -6  195.49    3.87
   2  -3   6  195.94    3.02
   2  -3   6  194.05    2.90
   2  -3   6  204.63    3.11
   2  -3   6  197.89    3.04
   2  -3   6  191.20    3.26
   2  -3   7  157.61    2.96
   2  -3   7  153.64    3.09
   2  -3   7  153.80    2.68
   2  -3   7  158.60    2.89
   2  -3   7  155.72    2.74
   2  -3   7  153.74    2.85
   2  -3   8   88.94    2.39
   2  -3   8   86.97    2.40
   2  -3   8   85.28    2.09
   2  -3   8   85.11    1.99
   2  -3   8   86.88    2.24
   2  -3   8   88.35    2.29
   2  -3   9   49.97    1.74
   2  -3   9   50.53    1.85
   2  -3   9   50.90    1.83
   2  -3   9   48.95    1.59
   2  -3   9   47.78    1.47
   2  -3   9   49.33    1.74
   2  -3  10   13.59    0.94
   2  -3  10   12.74    0.73
   2  -3  10   13.48    0.87
   2  -3  10   13.15    0.88
   2  -3  10   13.19    0.79
   2  -3  10   12.18    0.84
   2  -3  11  137.82    2.42
   2  -3  11  138.65    2.57
   2  -3  11  129.06    2.12
   2  -3  11  135.14    2.08
   2  -3  11  137.64    2.58
  -2  -2  12   34.80    1.25
  -2  -2  12   35.77    1.14
  -2  -2  11   79.43    2.18
  -2  -2  11   77.54    1.93
  -2  -2  11   78.46    1.78
  -2  -2  11   81.99    1.94
  -2  -2  10   65.83    1.88
  -2  -2  10   63.64    1.77
  -2  -2  10   67.78    2.16
  -2  -2  10   66.85    1.98
  -2  -2  10   62.41    1.47
  -2  -2  10   68.61    1.65
  -2  -2   9  200.94    3.79
  -2  -2   9  186.09    3.13
  -2  -2   9  187.18    2.47
  -2  -2   9  191.00    3.16
  -2  -2   9  196.05    2.67
  -2  -2   9  187.30    3.41
  -2  -2   8  159.12    3.07
  -2  -2   8  166.70    3.29
  -2  -2   8  162.11    2.77
  -2  -2   8  163.52    2.26
  -2  -2   8  165.17    2.23
  -2  -2   8  158.92    2.83
  -2  -2   8  159.79    2.78
  -2  -2   7   80.47    1.80
  -2  -2   7   84.13    1.44
  -2  -2   7   85.29    2.11
  -2  -2   7   86.79    1.97
  -2  -2   7   80.70    1.46
  -2  -2   7   82.51    1.87
  -2  -2   7   88.90    2.21
  -2  -2   6   55.36    1.11
  -2  -2   6   60.65    1.32
  -2  -2   6   56.96    1.51
  -2  -2   6   56.46    1.61
  -2  -2   6   57.67    1.39
  -2  -2   6   59.20    1.23
  -2  -2   6   58.23    1.48
   2  -2  -6   57.02    1.60
  -2  -2   6   58.15    1.47
  -2  -2   5   64.66    1.55
  -2  -2   5   65.58    1.60
  -2  -2   5   62.34    1.13
  -2  -2   5   64.33    1.35
  -2  -2   5   63.68    1.34
  -2  -2   5   64.71    1.46
  -2  -2   5   80.04    1.62
   2  -2  -5   79.06    1.02
   2  -2  -5   62.47    1.44
  -2  -2   4  135.28    2.44
   2  -2  -4  141.48    1.89
   2  -2  -3 2527.66    7.24
  -2  -2   3 2458.28   11.68
   2  -2  -2 4626.81    8.93
  -2  -2   2 4396.55   15.33
  -2  -2   1 3128.55    6.11
   2  -2  -1 3239.38    7.72
  -2  -2   1 3138.39   11.26
   2  -2  -1 3257.12   11.07
  -2  -2   0 1154.19    3.49
  -2  -2   0 1119.49    5.98
   2  -2   1 3315.17    8.49
   2  -2   1 3184.01    5.50
  -2  -2  -1 3484.75    6.35
  -2  -2  -1 3587.79   10.40
  -2  -2  -2  571.94    2.99
  -2  -2  -2  562.84    4.20
  -2  -2  -3 1151.48    5.27
   2  -2   3 1153.15    5.68
   2  -2   4  258.97    2.85
  -2  -2  -4  256.72    3.22
   2  -2   5  482.23    4.44
   2  -2   5  482.77    4.65
   2  -2   5  490.81    4.00
   2  -2   5  475.62    4.11
   2  -2   5  494.04    4.22
   2  -2   5  481.72    4.17
   2  -2   5  477.68    4.49
   2  -2   5  489.27    4.48
  -2  -2  -5  469.40    4.72
   2  -2   6  248.44    3.52
   2  -2   6  267.98    3.40
   2  -2   6  243.51    3.34
   2  -2   6  263.65    3.21
   2  -2   6  249.24    3.17
   2  -2   6  255.38    3.41
   2  -2   6  256.17    3.32
   2  -2   6  253.36    3.17
  -2  -2  -6  262.14    4.05
   2  -2   7  248.94    3.57
   2  -2   7  238.14    3.54
   2  -2   7  241.92    3.65
   2  -2   7  246.82    3.50
   2  -2   7  242.49    3.25
   2  -2   7  250.51    3.43
   2  -2   7  235.72    3.10
   2  -2   8   96.56    2.27
   2  -2   8  102.43    2.47
   2  -2   8  102.24    2.20
   2  -2   8   98.27    2.04
   2  -2   8  101.75    2.36
   2  -2   8   99.02    2.44
   2  -2   9  296.52    4.14
   2  -2   9  283.08    4.15
   2  -2   9  298.55    4.38
   2  -2   9  288.91    3.73
   2  -2   9  278.66    3.43
   2  -2   9  290.71    4.05
   2  -2  10   55.85    1.85
   2  -2  10   56.62    1.75
   2  -2  10   54.96    1.50
   2  -2  10   55.51    1.76
   2  -2  10   55.42    1.56
   2  -2  10   57.11    1.80
   2  -2  11   12.41    0.82
   2  -2  11   12.05    0.66
   2  -2  11   12.01    0.74
   2  -2  11   12.61    0.81
  -2  -1  12   38.44    1.29
  -2  -1  12   39.18    1.21
  -2  -1  11   67.36    1.78
  -2  -1  11   61.91    1.69
  -2  -1  11   62.42    1.91
  -2  -1  11   61.59    1.53
  -2  -1  10   10.83    0.76
  -2  -1  10   11.15    0.89
  -2  -1  10   11.35    0.71
  -2  -1  10   11.76    0.85
  -2  -1  10   10.85    0.67
  -2  -1  10   11.27    0.80
  -2  -1   9   32.35    1.39
  -2  -1   9   32.74    1.28
  -2  -1   9   33.96    1.11
  -2  -1   9   32.61    1.51
  -2  -1   9   31.93    1.30
  -2  -1   9   31.94    1.13
  -2  -1   8   29.57    1.13
  -2  -1   8   27.54    1.24
  -2  -1   8   32.75    1.02
  -2  -1   8   28.08    1.16
  -2  -1   8   28.65    1.17
  -2  -1   8   28.48    1.35
  -2  -1   8   29.33    0.99
  -2  -1   7   47.04    1.26
  -2  -1   7   44.11    1.30
  -2  -1   7   44.49    1.47
  -2  -1   7   44.40    1.10
   2  -1  -7   44.45    1.59
  -2  -1   7   44.65    1.34
  -2  -1   7   46.76    1.34
  -2  -1   7   47.30    1.13
  -2  -1   7   43.33    1.51
  -2  -1   7   45.71    1.38
  -2  -1   6   69.45    1.28
  -2  -1   6   73.77    1.45
  -2  -1   6   74.28    1.64
  -2  -1   6   75.11    1.77
  -2  -1   6   71.34    1.63
   2  -1  -6   74.43    1.74
  -2  -1   6   71.57    1.76
  -2  -1   6   73.95    1.57
  -2  -1   5   92.17    1.60
  -2  -1   5   98.73    1.77
  -2  -1   5   91.58    1.58
  -2  -1   5   93.32    1.31
   2  -1  -5   95.01    1.24
   2  -1  -5   86.08    1.65
  -2  -1   5   90.78    1.42
  -2  -1   5   98.57    1.90
   2  -1  -4   60.22    1.22
  -2  -1   4   63.50    1.48
   2  -1  -4   64.31    0.84
   2  -1  -4   63.18    0.85
  -2  -1   3 1271.68    3.82
  -2  -1   3 1239.06    7.25
   2  -1  -3 1259.45    4.97
   2  -1  -3 1225.98    2.61
  -2  -1   2  680.44    5.75
   2  -1  -2  703.90    3.43
  -2  -1   2  775.19    2.88
  -2  -1   2  743.99    2.77
  -2  -1   1 2324.20    9.44
  -2  -1   1 2376.67    4.95
  -2  -1   1 2401.51    5.37
  -2  -1   1 2494.29    5.01
   2  -1  -1 2633.57    6.26
   2  -1  -1 2706.76   10.76
  -2  -1   0  725.18    2.72
   2  -1   0  718.39    3.48
   2  -1   0  718.67    2.13
  -2  -1   0  717.80    2.74
   2  -1   1 1405.03    3.88
   2  -1   1 1365.94    5.17
  -2  -1  -1 1397.94    4.16
  -2  -1  -1 1360.70    4.08
  -2  -1  -1 1362.35    4.35
  -2  -1  -1 1367.43    5.68
  -2  -1  -2  508.64    3.48
   2  -1   2  504.97    1.62
  -2  -1  -2  509.94    3.18
  -2  -1  -3  360.51    3.09
   2  -1   3  374.52    3.11
  -2  -1  -4  208.06    2.57
   2  -1   4  225.45    2.56
   2  -1   5  833.85    5.14
   2  -1   5  869.88    4.89
   2  -1   5  848.53    5.38
   2  -1   5  872.50    5.96
  -2  -1  -5  831.86    5.72
   2  -1   5  849.63    5.35
   2  -1   5  837.27    5.18
  -2  -1  -6  431.41    4.72
   2  -1   6  430.71    4.19
   2  -1   6  433.65    4.01
   2  -1   6  436.04    3.84
  -2  -1  -6  450.05    3.35
   2  -1   6  454.21    4.46
   2  -1   6  438.20    4.32
   2  -1   6  447.75    4.16
   2  -1   6  440.22    4.13
   2  -1   7  495.84    4.73
   2  -1   7  500.07    4.81
   2  -1   7  246.71    3.88
   2  -1   7  503.35    4.46
   2  -1   7  514.20    5.09
   2  -1   7  506.32    4.55
   2  -1   7  484.04    4.19
  -2  -1  -7  260.76    3.62
   2  -1   7  504.05    4.92
  -2  -1  -7  620.73    5.66
   2  -1   8   71.48    2.00
   2  -1   8   67.86    1.87
   2  -1   8   67.57    1.83
   2  -1   8   70.63    1.66
   2  -1   8   74.33    2.00
   2  -1   8   69.64    1.73
   2  -1   8   69.30    1.96
   2  -1   9   47.70    1.73
   2  -1   9   46.45    1.61
   2  -1   9   46.68    1.44
   2  -1   9   45.39    1.36
   2  -1   9   45.42    1.56
   2  -1   9   46.78    1.65
   2  -1  10   63.91    1.88
   2  -1  10   67.93    2.01
   2  -1  10   64.37    1.60
   2  -1  10   63.83    1.84
   2  -1  10   63.77    1.81
   2  -1  11    3.73    0.45
   2  -1  11    4.13    0.50
   2  -1  11    4.13    0.47
   2  -1  11    3.83    0.47
  -2   0  12    0.36    0.26
  -2   0  11  119.95    2.43
  -2   0  11  119.75    2.56
  -2   0  10  127.10    2.34
  -2   0  10  130.09    2.48
  -2   0  10  127.31    2.56
  -2   0  10  128.10    2.65
  -2   0  10  129.18    2.85
  -2   0   9   82.83    2.32
  -2   0   9   86.40    2.17
  -2   0   9   89.20    2.01
  -2   0   9   92.90    2.11
  -2   0   9   90.87    1.95
  -2   0   9   87.11    2.18
  -2   0   9   84.77    2.00
  -2   0   8    6.13    0.55
  -2   0   8    5.94    0.64
  -2   0   8    5.62    0.58
  -2   0   8    6.71    0.58
  -2   0   8    7.33    0.54
  -2   0   7    7.36    0.55
  -2   0   7    8.45    0.57
  -2   0   7    6.76    0.47
  -2   0   7    7.15    0.64
  -2   0   7    7.22    0.60
  -2   0   7    6.08    0.45
  -2   0   7    6.51    0.53
  -2   0   7    7.46    0.57
  -2   0   6  171.07    2.11
  -2   0   6  169.14    2.22
  -2   0   6  167.98    2.40
   2   0  -6  164.64    2.63
  -2   0   6  172.76    2.09
  -2   0   6  177.00    2.48
  -2   0   6  183.14    2.69
  -2   0   6  171.51    2.73
  -2   0   6  169.92    2.48
   2   0  -6  163.08    2.08
  -2   0   5   29.36    0.89
   2   0  -5   31.22    1.01
  -2   0   5   30.90    0.96
   2   0  -5   30.21    0.78
  -2   0   5   30.83    0.82
   2   0  -4    1.83    0.18
   2   0  -4    1.43    0.08
   2   0  -4    1.44    0.08
  -2   0   4    1.21    0.25
   2   0  -4    1.32    0.22
   2   0  -3  556.17    2.37
   2   0  -3  681.75    2.30
  -2   0   3  604.19    4.21
   2   0  -3  575.77    1.53
   2   0  -3  656.99    3.75
  -2   0   3  586.59    1.50
  -2   0   2 2439.68    3.58
  -2   0   2 2331.62    9.11
   2   0  -2 2532.09    3.97
  -2   0   2 2462.76    3.42
   2   0  -2 2489.70    6.33
  -2   0   2 2355.76    5.67
  -2   0   1  411.24    1.56
   2   0  -1  388.38    1.28
  -2   0   1  389.67    1.35
   2   0  -1  419.52    1.42
  -2   0   1  430.61    2.34
   2   0  -1  449.09    4.20
   2   0  -1  421.75    2.46
  -2   0   1  379.01    3.90
  -2   0   0  970.18    5.29
  -2   0   0  897.60    2.49
   2   0   0  945.66    3.88
  -2   0   0  865.08    2.25
   2   0   0  909.89    2.18
   2   0   0  874.86    4.27
   2   0   0  916.90    2.36
  -2   0   0  928.02    3.49
   2   0   1  541.85    1.99
   2   0   1  549.16    3.11
  -2   0  -1  544.61    2.20
   2   0   1  541.22    2.03
  -2   0  -1  548.74    2.20
  -2   0  -1  549.40    3.18
   2   0   1  545.46    2.80
  -2   0  -2 1080.62    4.48
   2   0   2 1116.50    4.74
  -2   0  -2 1109.12    5.10
   2   0   2 1132.04    3.18
   2   0   2 1160.53    3.43
   2   0   2 1130.18    3.55
  -2   0  -3   18.08    0.46
   2   0   3   17.94    0.66
   2   0   3   18.90    0.50
   2   0   3   18.80    0.46
  -2   0  -3   17.14    0.61
   2   0   4   15.02    0.65
   2   0   4   15.06    0.51
   2   0   4   15.04    0.46
  -2   0  -4   15.80    0.64
  -2   0  -5  589.67    3.56
   2   0   5  576.11    4.13
   2   0   5  586.13    4.38
  -2   0  -5  619.05    3.95
   2   0   5  574.20    3.62
   2   0   5  581.41    3.73
   2   0   5  570.77    4.10
  -2   0  -5  567.62    4.27
   2   0   5  605.97    4.87
  -2   0  -6  292.70    3.48
   2   0   6  297.41    2.95
   2   0   6  293.89    3.20
   2   0   6  301.32    3.17
   2   0   6  292.36    3.40
   2   0   6  290.43    3.23
   2   0   6  296.15    3.03
  -2   0  -6  302.84    3.18
   2   0   6  302.56    3.49
   2   0   6  302.93    3.08
   2   0   7 1092.78    6.41
   2   0   7 1137.16    7.22
   2   0   7 1114.71    6.88
   2   0   7 1124.36    6.91
   2   0   7 1147.94    6.46
   2   0   7 1155.00    7.21
   2   0   7 1150.24    6.19
  -2   0  -7 1242.53    7.43
   2   0   7 1259.21    7.10
   2   0   8 1326.56    7.65
   2   0   8 1295.51    7.79
   2   0   8 1286.84    8.21
   2   0   8 1264.77    7.11
   2   0   8 1263.44    6.86
   2   0   8 1325.80    8.47
   2   0   8 1291.27    7.79
   2   0   9  102.01    2.42
   2   0   9  102.73    2.24
   2   0   9   99.97    2.27
   2   0   9   98.33    1.99
   2   0   9  101.49    2.38
   2   0   9  104.31    2.33
   2   0  10    5.19    0.56
   2   0  10    4.49    0.53
   2   0  10    4.14    0.53
   2   0  10    5.35    0.53
   2   0  11  183.96    2.86
   2   0  11  183.39    2.90
   2   0  11  182.29    2.85
   2   0  11  180.63    2.69
  -2   1  11   59.12    1.67
  -2   1  11   60.09    1.65
  -2   1  10   14.54    0.88
  -2   1  10   13.83    0.89
  -2   1  10   15.29    0.91
  -2   1  10   14.15    0.96
  -2   1   9   29.53    1.37
  -2   1   9   30.95    1.32
  -2   1   9   32.11    1.28
  -2   1   9   32.73    1.31
  -2   1   9   33.65    1.28
  -2   1   8   20.69    1.12
  -2   1   8   21.45    1.03
  -2   1   8   22.05    1.07
  -2   1   8   22.31    1.00
  -2   1   8   23.84    1.04
   2   1  -7   52.68    1.77
  -2   1   7   52.57    1.45
  -2   1   7   49.78    1.60
  -2   1   7   47.21    1.46
  -2   1   7   51.68    1.39
  -2   1   7   49.92    1.36
  -2   1   7   49.46    1.44
  -2   1   6   94.15    1.72
  -2   1   6   93.52    1.74
  -2   1   6   92.45    1.87
  -2   1   6   96.43    1.74
   2   1  -6   95.23    1.79
  -2   1   6   91.50    1.85
   2   1  -6   92.12    1.99
   2   1  -5   69.83    1.02
  -2   1   5   75.10    1.41
  -2   1   5   75.33    1.40
  -2   1   5   69.80    1.38
  -2   1   5   75.94    1.58
  -2   1   5   71.98    1.55
   2   1  -5   81.81    1.46
   2   1  -5   76.92    1.60
  -2   1   4   70.31    1.30
   2   1  -4   68.14    1.17
  -2   1   3 1311.00    5.34
   2   1  -3 1318.04    5.26
   2   1  -3 1320.83    3.86
  -2   1   2  815.49    4.39
   2   1  -2  796.69    2.71
   2   1  -2  781.24    2.98
  -2   1   2  824.60    3.36
   2   1  -2  802.57    3.65
   2   1  -1 2699.71    9.03
   2   1  -1 2761.51    4.88
  -2   1   1 2658.13    8.21
   2   1  -1 2635.18    4.95
  -2   1   1 2629.72    3.20
   2   1  -1 2734.52    6.14
  -2   1   1 2738.97    6.16
  -2   1   0  816.16    1.85
  -2   1   0  780.39    2.11
  -2   1   0  814.70    4.57
  -2   1   0  823.85    3.55
   2   1   0  786.83    3.19
  -2   1   0  810.26    1.89
   2   1   0  772.03    2.62
   2   1   0  753.90    2.50
   2   1   0  840.03    4.35
   2   1   1 1288.01    4.41
  -2   1  -1 1320.70    3.32
   2   1   1 1362.70    3.47
   2   1   1 1246.83    3.49
  -2   1  -1 1270.19    3.13
   2   1   1 1311.29    4.87
  -2   1  -1 1308.64    5.31
  -2   1  -1 1368.14    5.27
   2   1   2  497.54    2.94
  -2   1  -2  512.74    2.67
  -2   1  -2  505.40    2.54
   2   1   2  503.31    2.88
   2   1   2  511.96    2.19
   2   1   3  359.51    2.68
  -2   1  -3  360.52    1.65
  -2   1  -3  355.17    2.39
  -2   1  -3  363.90    2.52
   2   1   3  368.17    2.28
  -2   1  -3  362.91    2.27
  -2   1  -4  204.06    1.93
   2   1   4  206.37    1.85
  -2   1  -4  208.02    2.03
  -2   1  -4  206.79    2.16
  -2   1  -4  208.32    2.06
  -2   1  -5  812.98    4.49
   2   1   5  848.38    4.28
   2   1   5  804.06    5.19
   2   1   5  802.17    4.56
   2   1   5  784.94    3.46
  -2   1  -5  875.52    4.91
   2   1   5  805.99    3.97
   2   1   5  809.82    4.63
  -2   1  -5  809.68    4.88
   2   1   5  861.04    4.10
   2   1   6  445.00    4.22
   2   1   6  447.39    3.43
   2   1   6  440.64    4.09
   2   1   6  447.72    3.42
  -2   1  -6  443.70    3.86
   2   1   6  447.98    4.06
   2   1   6  421.89    3.68
  -2   1  -6  425.70    4.05
   2   1   6  428.43    3.71
   2   1   6  427.55    3.88
   2   1   7  507.10    4.49
   2   1   7  477.89    3.87
   2   1   7  505.71    4.13
  -2   1  -7  514.18    4.78
   2   1   7  498.27    4.69
   2   1   7  489.23    4.39
   2   1   8   66.47    1.83
   2   1   8   72.78    1.79
   2   1   8   67.29    1.76
   2   1   8   65.94    1.66
   2   1   8   66.62    1.80
   2   1   9   43.41    1.45
   2   1   9   43.61    1.58
   2   1   9   40.46    1.35
   2   1   9   41.56    1.49
   2   1   9   40.90    1.40
   2   1  10   68.87    1.92
   2   1  10   70.85    1.87
   2   1  10   70.17    1.92
   2   1  10   70.78    1.78
   2   1  11    3.70    0.45
   2   1  11    3.47    0.45
   2   1  11    3.59    0.42
  -2   2  11   87.52    1.96
  -2   2  11   87.98    2.03
  -2   2  10   65.28    1.91
  -2   2  10   66.78    1.94
  -2   2  10   68.36    1.92
  -2   2   9  208.56    3.40
  -2   2   9  216.39    3.33
  -2   2   9  205.89    3.47
  -2   2   9  206.73    3.41
  -2   2   8  181.56    3.23
  -2   2   8  180.51    3.12
  -2   2   8  174.14    3.10
  -2   2   8  183.43    3.03
  -2   2   8  181.19    3.11
  -2   2   7   93.14    1.66
  -2   2   7   89.60    2.04
  -2   2   7   85.64    2.07
   2   2  -7   94.39    2.23
  -2   2   7   89.71    2.19
  -2   2   7   89.85    2.06
  -2   2   7   93.22    1.85
  -2   2   7   87.65    2.01
  -2   2   6   58.27    1.54
  -2   2   6   58.33    1.60
  -2   2   6   59.49    1.55
  -2   2   6   60.84    1.51
  -2   2   6   62.57    1.38
  -2   2   6   61.03    1.60
   2   2  -6   60.58    1.59
  -2   2   6   62.02    1.47
  -2   2   6   62.27    1.69
   2   2  -5   64.51    1.21
  -2   2   5   63.71    1.51
   2   2  -5   64.57    1.52
  -2   2   5   65.46    1.49
  -2   2   5   62.71    1.37
  -2   2   5   63.12    1.56
  -2   2   5   65.32    1.54
   2   2  -5   65.99    1.47
   2   2  -4  120.58    1.84
   2   2  -4  120.36    1.77
   2   2  -4  117.65    1.52
  -2   2   3 2650.31    7.39
   2   2  -3 2618.69    6.62
   2   2  -2 4930.80    9.78
  -2   2   2 4332.54    3.29
   2   2  -2 4638.14    8.90
  -2   2   2 4490.86    8.78
   2   2  -2 4987.70    8.79
  -2   2   2 4744.43    8.00
  -2   2   1 3176.68    4.98
  -2   2   1 3168.00    6.58
  -2   2   1 3423.02    7.10
   2   2  -1 3174.00    6.85
   2   2  -1 3294.19    7.04
   2   2  -1 2952.47    6.19
  -2   2   1 3178.54    3.24
  -2   2   1 3080.60    3.96
   2   2   0 1099.52    3.72
   2   2   0 1131.04    3.79
  -2   2   0 1090.94    2.90
  -2   2   0 1071.73    3.11
  -2   2   0 1107.26    4.45
  -2   2   0 1110.19    3.53
   2   2   0 1050.89    3.81
  -2   2   0 1067.13    2.43
  -2   2   0 1076.07    2.83
  -2   2  -1 3418.97    7.14
   2   2   1 3460.56    6.67
  -2   2  -1 3369.42    6.34
   2   2   1 3410.89    6.30
   2   2   2  507.73    2.77
  -2   2  -2  522.36    3.04
  -2   2  -2  532.56    3.17
   2   2   2  493.32    2.67
   2   2   2  500.26    2.41
   2   2   3 1054.76    4.22
   2   2   3 1050.91    3.57
  -2   2  -3 1086.76    5.03
   2   2   3 1080.28    4.21
  -2   2  -4  271.83    2.74
   2   2   4  264.53    2.22
   2   2   4  265.48    2.20
   2   2   5  514.84    4.49
   2   2   5  521.13    2.78
   2   2   5  513.76    4.22
  -2   2  -5  514.10    4.50
   2   2   5  486.76    3.49
  -2   2  -5  470.15    3.87
   2   2   5  507.76    3.39
   2   2   5  508.37    3.25
   2   2   5  496.34    3.98
   2   2   5  493.80    3.04
   2   2   5  513.61    3.52
   2   2   6  260.77    3.41
   2   2   6  263.88    3.18
   2   2   6  254.08    2.80
   2   2   6  261.73    2.41
   2   2   6  261.20    2.59
   2   2   6  268.13    2.64
  -2   2  -6  263.15    3.25
   2   2   6  252.43    3.04
   2   2   7  251.39    2.76
   2   2   7  259.73    3.36
   2   2   7  253.40    3.57
   2   2   7  254.50    3.14
   2   2   7  248.74    2.66
   2   2   7  245.55    3.22
   2   2   8  108.38    2.02
   2   2   8  109.04    2.31
   2   2   8  106.31    2.43
   2   2   8  104.60    2.19
   2   2   8  103.57    1.93
   2   2   9  283.23    3.47
   2   2   9  276.70    3.71
   2   2   9  265.02    3.35
   2   2   9  269.12    3.70
   2   2  10   52.79    1.67
   2   2  10   55.06    1.51
   2   2  10   54.17    1.56
   2   2  11   12.83    0.78
   2   2  11   14.73    0.73
   2   2  11   13.21    0.73
  -2   3  11   73.44    1.80
  -2   3  11   75.84    1.88
  -2   3  10   34.69    1.40
  -2   3  10   34.97    1.45
  -2   3   9   33.38    1.43
  -2   3   9   31.46    1.02
  -2   3   9   33.00    1.43
  -2   3   9   33.16    1.47
  -2   3   8  181.29    2.41
  -2   3   8  173.97    3.20
  -2   3   8  171.61    3.06
  -2   3   8  171.46    3.27
  -2   3   8  170.67    3.25
  -2   3   8  176.07    2.67
  -2   3   7  294.35    3.99
  -2   3   7  280.62    4.00
  -2   3   7  286.91    3.07
  -2   3   7  289.76    3.96
  -2   3   7  281.46    3.97
  -2   3   7  302.99    3.46
  -2   3   6  111.42    2.28
  -2   3   6  109.08    2.30
  -2   3   6  106.75    2.28
  -2   3   6  108.69    2.38
  -2   3   6  112.52    2.06
  -2   3   6  107.70    1.94
   2   3  -6  115.14    2.44
   2   3  -6  116.64    2.44
  -2   3   5  387.75    4.09
  -2   3   5  362.01    3.66
  -2   3   5  355.27    3.80
  -2   3   5  344.86    3.86
   2   3  -5  379.29    3.92
  -2   3   5  350.13    3.92
   2   3  -5  380.55    3.90
   2   3  -5  374.89    3.43
  -2   3   5  367.80    4.09
  -2   3   4  233.73    2.84
  -2   3   4  225.57    2.89
   2   3  -4  233.31    2.80
  -2   3   4  236.32    3.27
   2   3  -4  231.82    2.50
  -2   3   4  238.17    3.09
  -2   3   4  226.95    2.56
   2   3  -4  234.11    2.71
  -2   3   4  228.66    2.81
   2   3  -3 1145.76    5.54
   2   3  -3 1139.28    5.14
  -2   3   2 1489.39    2.78
  -2   3   2 1511.78    5.31
  -2   3   2 1500.92    3.63
   2   3  -2 1541.35    5.95
  -2   3   2 1474.54    3.00
  -2   3   2 1538.18    4.57
   2   3  -2 1607.01    5.88
   2   3  -2 1403.60    5.47
  -2   3   1 1918.69    5.03
  -2   3   1 1911.17    5.27
   2   3  -1 1893.43    6.25
  -2   3   1 1877.21    3.88
   2   3  -1 1869.20    5.83
   2   3  -1 2027.49    5.75
  -2   3   1 2091.12    5.70
   2   3  -1 2032.40    5.69
   2   3   0 1081.15    3.73
  -2   3   0 1069.09    3.57
   2   3   0 1104.81    4.54
  -2   3   0 1103.19    4.19
   2   3   0 1133.15    4.37
   2   3   1  836.21    3.08
  -2   3  -1  864.46    3.80
   2   3   1  841.17    3.84
  -2   3  -1  833.03    4.10
   2   3   1  859.21    3.80
  -2   3  -2  588.98    3.78
  -2   3  -2  568.00    3.52
   2   3   2  562.06    2.90
   2   3   2  577.60    3.22
   2   3   2  576.37    2.36
   2   3   3  380.12    1.98
   2   3   3  381.57    2.78
   2   3   3  380.62    2.39
  -2   3  -4 1027.34    6.25
   2   3   4 1067.31    6.46
  -2   3  -4 1021.86    5.93
   2   3   4 1069.52    5.05
   2   3   4 1055.84    4.82
   2   3   4 1027.10    5.61
   2   3   4 1056.22    3.86
   2   3   4 1067.98    5.71
   2   3   4  999.97    4.76
   2   3   4 1064.83    4.02
   2   3   5  622.20    5.25
   2   3   5  625.88    3.16
   2   3   5  611.07    4.06
   2   3   5  639.08    4.76
   2   3   5  602.21    4.15
  -2   3  -5  593.79    5.36
   2   3   5  637.59    3.74
   2   3   5  608.75    3.79
  -2   3  -5  615.78    5.08
   2   3   5  646.16    5.30
   2   3   5  600.14    4.58
   2   3   6  168.98    2.89
   2   3   6  176.47    2.64
   2   3   6  162.42    2.54
   2   3   6  175.36    2.25
   2   3   6  177.69    2.95
  -2   3  -6  174.38    3.24
   2   3   6  167.61    2.28
   2   3   6  168.91    2.18
   2   3   6  163.78    1.92
  -2   3  -6  177.30    3.00
   2   3   7  152.73    2.91
   2   3   7  152.05    2.41
   2   3   7  157.47    2.17
   2   3   7  155.45    2.03
   2   3   7  150.76    2.62
   2   3   8   85.44    1.71
   2   3   8   81.05    2.21
   2   3   8   83.49    1.69
   2   3   8   79.56    1.96
   2   3   8   80.50    1.91
   2   3   9   52.24    1.40
   2   3   9   53.84    1.77
   2   3   9   51.72    1.58
   2   3  10   19.96    0.87
   2   3  10   18.55    0.97
   2   3  10   19.34    0.88
   2   3  11  117.81    2.18
   2   3  11  126.98    2.11
  -2   4  11   35.27    1.25
  -2   4  11   34.61    1.23
  -2   4  10  141.94    2.84
  -2   4  10  137.14    2.85
  -2   4   9   45.35    1.23
  -2   4   9   46.82    1.74
   2   4  -9   42.81    1.74
  -2   4   9   46.40    1.40
  -2   4   8  256.00    4.07
  -2   4   8  254.55    3.81
  -2   4   8  261.17    3.08
  -2   4   8  259.45    4.31
  -2   4   8  254.80    3.35
  -2   4   7  141.57    2.31
  -2   4   7  145.36    2.99
  -2   4   7  135.34    2.90
  -2   4   7  142.97    2.53
  -2   4   7  141.83    3.11
  -2   4   7  141.49    2.88
  -2   4   6   14.26    0.79
  -2   4   6   17.25    0.87
  -2   4   6   15.06    0.98
   2   4  -6   15.61    1.00
  -2   4   6   15.13    0.98
   2   4  -6   14.27    0.84
  -2   4   6   14.67    0.92
  -2   4   6   14.97    0.92
  -2   4   5  584.46    5.33
  -2   4   5  593.82    4.16
   2   4  -5  597.47    5.19
  -2   4   5  550.08    5.30
  -2   4   5  574.46    5.44
   2   4  -5  588.96    5.44
  -2   4   5  573.64    5.18
  -2   4   5  560.80    5.50
  -2   4   5  570.32    4.79
   2   4  -5  605.96    4.90
  -2   4   4 1425.08    8.58
  -2   4   4 1365.37    8.01
  -2   4   4 1429.87    7.37
  -2   4   4 1378.19    7.95
   2   4  -4 1459.99    7.11
  -2   4   4 1334.34    8.14
   2   4  -4 1469.91    7.82
  -2   4   4 1457.58    7.73
  -2   4   4 1507.89    7.07
   2   4  -4 1414.97    7.00
  -2   4   3  474.74    4.38
   2   4  -3  503.63    3.96
   2   4  -3  488.06    3.71
  -2   4   3  474.06    4.18
   2   4  -3  495.42    4.44
  -2   4   3  506.81    4.23
  -2   4   3  491.48    5.21
  -2   4   3  470.16    4.35
   2   4  -3  486.49    4.11
   2   4  -2  804.44    4.25
   2   4  -2  824.42    4.87
   2   4  -2  780.50    4.87
  -2   4   2  813.10    2.82
  -2   4   2  790.93    3.32
   2   4  -1  529.87    3.08
   2   4  -1  504.92    3.68
  -2   4   1  516.79    2.60
  -2   4   1  486.58    2.93
   2   4  -1  492.00    3.46
   2   4   0  448.87    3.34
  -2   4   0  454.07    3.24
  -2   4   0  456.01    2.78
   2   4   0  454.55    3.21
   2   4   0  460.44    2.31
  -2   4  -1   43.32    1.00
   2   4   1   43.39    1.01
   2   4   1   44.36    0.98
  -2   4  -2 1479.96    6.51
   2   4   2 1468.60    5.77
  -2   4  -2 1478.28    6.94
   2   4   3  652.16    4.51
   2   4   3  628.65    3.85
   2   4   3  647.65    5.08
  -2   4  -3  638.48    4.89
   2   4   3  637.43    4.46
   2   4   3  624.16    3.85
   2   4   3  609.44    3.32
  -2   4  -3  642.21    4.91
   2   4   3  640.73    4.54
   2   4   4  127.21    2.42
   2   4   4  125.29    2.10
   2   4   4  120.79    2.08
   2   4   4  121.54    2.35
  -2   4  -4  116.85    2.36
   2   4   4  118.68    1.75
   2   4   4  117.79    1.89
   2   4   4  119.98    1.80
   2   4   4  115.58    1.44
  -2   4  -4  127.34    3.69
  -2   4  -5    0.48    0.26
   2   4   5    0.36    0.23
   2   4   5    1.25    0.23
   2   4   5    0.33    0.18
   2   4   5    1.08    0.21
  -2   4  -5    0.55    0.27
   2   4   5    0.49    0.18
   2   4   5    1.17    0.28
   2   4   5    0.47    0.14
   2   4   6   92.33    1.69
   2   4   6   95.37    1.57
   2   4   6   96.20    1.83
   2   4   6   98.60    2.35
   2   4   6   91.01    2.29
   2   4   6   90.80    2.03
   2   4   7   48.99    1.77
   2   4   7   47.56    1.38
   2   4   7   49.47    1.17
   2   4   7   50.93    1.76
   2   4   7   49.04    1.24
   2   4   7   46.92    1.54
   2   4   8    1.67    0.38
   2   4   8    1.58    0.40
   2   4   8    2.04    0.37
   2   4   8    1.54    0.26
   2   4   8    1.51    0.26
   2   4   9   52.17    1.35
   2   4   9   48.19    1.30
   2   4   9   50.86    1.57
   2   4   9   46.85    1.51
   2   4   9   48.86    1.71
   2   4  10   32.91    1.07
   2   4  10   31.85    1.26
   2   4  11   17.46    0.82
   2   4  11   15.69    0.71
  -2   5  11  116.84    2.13
  -2   5  11  113.71    2.10
  -2   5  10   13.39    0.87
  -2   5  10   13.50    0.65
   2   5 -10   12.46    0.84
  -2   5  10   13.82    0.89
  -2   5   9  112.84    2.75
  -2   5   9  105.18    2.10
  -2   5   9  112.52    2.82
  -2   5   9  109.31    1.90
  -2   5   8  205.61    3.80
  -2   5   8  194.66    2.74
   2   5  -8  186.13    3.76
  -2   5   8  192.02    3.30
  -2   5   8  205.63    4.02
  -2   5   8  187.63    2.96
  -2   5   7  279.30    3.44
   2   5  -7  288.40    4.63
  -2   5   7  289.45    4.21
  -2   5   7  288.25    3.74
  -2   5   6  818.22    7.14
  -2   5   6  784.30    6.12
  -2   5   6  819.09    6.28
  -2   5   6  811.00    7.75
   2   5  -6  791.91    7.39
  -2   5   6  787.66    6.93
  -2   5   6  799.04    4.73
   2   5  -5  553.05    5.80
  -2   5   5  590.68    5.75
  -2   5   5  551.57    5.62
  -2   5   5  584.47    4.54
  -2   5   5  559.82    5.53
  -2   5   5  578.19    5.14
   2   5  -5  603.31    5.64
  -2   5   5  563.88    6.10
  -2   5   4   46.92    1.58
   2   5  -4   48.79    1.62
  -2   5   4   51.62    1.51
   2   5  -4   46.98    1.60
   2   5  -4   55.70    1.61
  -2   5   4   45.35    1.62
   2   5  -4   52.03    1.55
  -2   5   4   49.20    1.69
  -2   5   4   51.30    1.44
  -2   5   4   54.77    1.62
  -2   5   3   55.54    1.52
   2   5  -3   55.01    1.37
   2   5  -3   58.90    1.69
  -2   5   3   56.49    1.53
  -2   5   3   55.02    1.67
   2   5  -3   58.09    1.61
   2   5  -3   56.02    1.61
  -2   5   3   56.87    1.56
  -2   5   3   54.61    1.63
   2   5  -3   57.36    1.54
   2   5  -2    1.30    0.25
  -2   5   2    1.59    0.44
   2   5  -2    1.28    0.29
  -2   5   2    4.02    0.32
   2   5  -2    4.78    0.48
  -2   5   2    2.27    0.20
   2   5  -2    1.59    0.31
   2   5  -2    1.49    0.24
  -2   5   2    2.08    0.35
  -2   5   2    1.45    0.31
  -2   5   2    4.25    0.43
  -2   5   2    1.28    0.28
  -2   5   1  773.64    7.27
   2   5  -1  789.88    5.54
  -2   5   1  804.65    5.63
   2   5  -1  792.84    5.62
   2   5  -1  808.69    5.24
  -2   5   1  817.95    3.92
  -2   5   1  787.25    5.90
  -2   5   1  784.82    5.32
  -2   5   1  800.20    4.44
   2   5  -1  777.05    4.94
   2   5  -1  790.55    3.87
   2   5   0  318.34    3.43
  -2   5   0  319.86    4.92
  -2   5   0  305.93    2.98
   2   5   0  302.44    3.11
   2   5   0  314.74    3.43
   2   5   0  308.73    3.42
  -2   5   0  303.03    2.67
  -2   5   0  296.85    3.81
   2   5   0  303.15    3.00
   2   5   1  139.61    2.03
  -2   5  -1  133.75    2.66
   2   5   1  132.53    2.29
   2   5   1  133.98    2.28
  -2   5  -1  128.48    2.14
  -2   5  -1  127.33    1.91
   2   5   1  124.20    1.89
   2   5   1  132.18    2.19
   2   5   1  130.42    1.88
  -2   5  -1  134.28    3.35
  -2   5  -2  266.54    5.09
   2   5   2  259.13    3.34
   2   5   2  276.78    2.73
  -2   5  -2  265.63    3.10
   2   5   2  260.49    2.57
   2   5   2  266.86    2.94
   2   5   2  261.14    2.73
   2   5   2  268.93    3.13
   2   5   2  264.31    3.15
  -2   5  -2  271.15    3.44
  -2   5  -2  267.99    4.04
   2   5   3    4.76    0.45
   2   5   3    3.63    0.46
  -2   5  -3    3.39    0.76
  -2   5  -3    3.55    0.55
   2   5   3    3.65    0.30
  -2   5  -3    4.43    0.49
   2   5   3    4.52    0.36
   2   5   3    4.33    0.37
   2   5   3    5.40    0.47
   2   5   3    3.55    0.40
   2   5   3    3.57    0.44
   2   5   4  165.47    2.99
   2   5   4  162.72    2.41
  -2   5  -4  159.49    3.66
  -2   5  -4  176.99    4.44
   2   5   4  162.66    2.54
   2   5   4  156.07    2.18
   2   5   4  158.04    2.53
   2   5   4  163.46    1.92
  -2   5  -4  162.64    3.15
   2   5   4  164.00    2.26
  -2   5  -4  174.89    3.23
   2   5   4  160.78    2.88
   2   5   5   75.97    1.57
   2   5   5   80.10    1.67
   2   5   5   75.88    1.68
   2   5   5   77.22    1.90
   2   5   5   78.83    2.19
   2   5   5   75.83    1.62
   2   5   5   76.90    2.07
  -2   5  -5   81.04    2.83
   2   5   6   93.84    1.80
   2   5   6  100.25    1.75
   2   5   6  102.98    2.63
   2   5   6  103.41    1.98
   2   5   6   99.47    2.45
   2   5   6   96.99    2.23
  -2   5  -6   92.68    3.22
   2   5   7   65.11    2.15
   2   5   7   61.00    1.84
   2   5   7   66.51    1.69
   2   5   7   63.14    1.40
   2   5   7   63.84    1.36
   2   5   7   63.48    1.98
   2   5   8  334.11    4.79
   2   5   8  347.81    3.34
   2   5   8  342.08    3.95
   2   5   8  343.33    3.24
   2   5   8  315.11    4.12
  -2   5  -8  316.69    5.86
   2   5   8  340.33    4.43
   2   5   9   33.54    1.28
   2   5   9   33.80    1.43
   2   5   9   35.70    1.10
   2   5   9   34.56    1.25
   2   5  10    7.75    0.64
   2   5  10    8.39    0.60
   2   5  10    8.01    0.51
  -2   5 -11   44.87    1.51
  -2   6  10  123.58    1.83
  -2   6  10  124.26    2.46
   2   6 -10  120.49    2.37
  -2   6  10  119.15    1.96
  -2   6   9   68.86    1.69
  -2   6   9   70.12    1.47
   2   6  -9   66.18    2.05
  -2   6   9   71.00    2.11
  -2   6   9   73.27    2.22
  -2   6   8   23.52    1.33
   2   6  -8   22.30    1.29
  -2   6   8   24.06    0.97
  -2   6   8   23.28    1.07
  -2   6   8   24.52    1.42
  -2   6   7    0.50    0.24
  -2   6   7   -0.12    0.12
  -2   6   7    0.40    0.34
   2   6  -7    0.96    0.40
  -2   6   7    0.60    0.26
  -2   6   7    1.10    0.47
  -2   6   6   34.77    1.59
  -2   6   6   36.11    1.10
  -2   6   6   35.54    1.40
   2   6  -6   36.69    1.70
  -2   6   6   36.14    1.40
  -2   6   6   36.99    1.78
  -2   6   5  397.76    3.99
  -2   6   5  409.20    5.64
  -2   6   5  403.98    4.89
   2   6  -5  401.39    5.38
  -2   6   5  416.32    5.20
  -2   6   4  844.28    6.93
  -2   6   4  860.26    6.31
  -2   6   4  863.81    6.52
   2   6  -4  839.13    7.38
  -2   6   4  842.41    7.61
  -2   6   3  461.72    4.72
  -2   6   3  453.37    5.60
  -2   6   3  469.09    4.62
   2   6  -3  438.21    4.96
   2   6  -3  450.90    5.15
  -2   6   3  456.93    4.71
   2   6  -3  465.24    5.31
  -2   6   3  451.11    5.17
   2   6  -3  483.70    4.99
  -2   6   2   46.97    1.55
  -2   6   2   48.34    1.44
  -2   6   2   49.54    1.91
   2   6  -2   52.45    1.70
   2   6  -2   49.46    1.60
   2   6  -2   49.65    1.58
  -2   6   2   49.42    1.47
  -2   6   2   45.47    1.53
   2   6  -2   47.05    1.46
   2   6  -2   49.23    1.54
  -2   6   1  617.27    4.45
   2   6  -1  642.29    5.50
  -2   6   1  611.43    5.21
   2   6  -1  638.31    5.11
   2   6  -1  641.26    5.46
  -2   6   1  617.78    5.74
  -2   6   1  604.65    6.83
   2   6  -1  628.25    5.24
  -2   6   1  649.61    5.06
  -2   6   0  170.38    3.73
  -2   6   0  194.08    2.67
  -2   6   0  172.62    2.31
   2   6   0  181.46    2.71
  -2   6   0  169.24    3.09
   2   6   0  194.28    2.57
   2   6   0  175.97    2.79
  -2   6   0  175.21    2.60
   2   6   0  175.99    2.79
   2   6   0  179.00    2.59
  -2   6  -1  242.20    4.59
   2   6   1  242.23    2.92
   2   6   1  244.60    3.24
   2   6   1  224.86    3.19
   2   6   1  247.34    2.94
  -2   6  -1  259.72    3.40
   2   6   1  254.00    2.67
  -2   6  -1  239.06    2.99
   2   6   1  235.81    3.24
   2   6   1  242.71    3.00
  -2   6  -1  230.58    3.78
  -2   6  -1  235.08    3.23
   2   6   2  408.89    3.44
  -2   6  -2  424.22    4.78
  -2   6  -2  452.87    4.83
   2   6   2  409.00    4.26
   2   6   2  411.73    4.14
   2   6   2  394.18    4.42
  -2   6  -2  430.41    4.45
   2   6   2  420.08    3.86
   2   6   2  426.63    3.72
  -2   6  -2  411.72    6.27
   2   6   2  408.43    3.92
   2   6   3   97.83    2.11
   2   6   3   96.08    2.03
  -2   6  -3  100.56    3.24
   2   6   3   91.84    1.69
  -2   6  -3   99.48    2.84
   2   6   3   95.76    2.01
  -2   6  -3   94.11    2.36
   2   6   3   98.80    1.89
   2   6   3   94.97    2.29
   2   6   3   95.81    1.68
  -2   6  -3   96.51    2.51
   2   6   4  133.48    2.44
   2   6   4  140.32    2.97
   2   6   4  132.74    2.52
   2   6   4  132.63    2.14
   2   6   4  129.47    2.33
  -2   6  -4  131.11    3.48
   2   6   5   39.89    1.60
   2   6   5   37.09    1.19
   2   6   5   37.19    1.28
  -2   6  -5   39.19    2.06
   2   6   5   39.79    1.26
   2   6   5   41.39    1.71
   2   6   5   39.85    1.48
   2   6   6  171.15    3.59
   2   6   6  169.32    3.33
   2   6   6  168.14    2.34
   2   6   6  163.93    2.40
   2   6   6  170.42    2.64
   2   6   6  164.24    3.10
   2   6   7   63.76    1.37
   2   6   7   64.85    2.20
   2   6   7   62.32    1.65
   2   6   7   61.65    1.92
   2   6   7   64.69    1.41
   2   6   8   76.41    2.04
   2   6   8   79.69    2.34
   2   6   8   78.72    1.50
  -2   6  -8   75.25    2.74
   2   6   8   83.03    1.92
   2   6   9   35.37    1.41
   2   6   9   34.27    1.25
   2   6   9   34.80    0.98
   2   6   9   34.65    1.19
  -2   6  -9   33.75    1.61
   2   6  10   22.91    0.79
  -2   6 -10   20.88    1.15
   2   6  10   22.62    0.97
   2   6  10   21.48    0.86
   2   6  10   23.93    0.93
   2   7 -10   14.20    0.88
  -2   7  10   15.37    0.80
  -2   7   9   17.15    0.99
   2   7  -9   15.33    0.93
   2   7  -9   18.43    1.15
  -2   7   9   17.71    1.02
  -2   7   9   17.52    0.71
  -2   7   9   16.87    0.81
  -2   7   8  163.68    3.47
  -2   7   8  157.06    2.31
  -2   7   8  153.89    2.64
  -2   7   8  163.00    3.31
  -2   7   7  162.17    3.50
   2   7  -7  153.24    3.49
  -2   7   7  160.69    2.89
  -2   7   7  159.39    2.59
  -2   7   6   32.22    1.33
   2   7  -6   29.29    1.57
  -2   7   6   32.98    1.07
  -2   7   6   34.10    1.78
  -2   7   6   32.38    1.37
  -2   7   6   30.53    1.55
  -2   7   5  286.97    4.59
  -2   7   5  277.64    3.48
  -2   7   5  293.90    5.11
   2   7  -5  282.37    4.78
  -2   7   5  290.58    4.03
  -2   7   4  331.74    4.81
   2   7  -4  344.12    4.54
  -2   7   4  323.38    4.62
  -2   7   4  320.03    4.04
   2   7  -4  324.32    5.02
   2   7  -4  331.63    5.00
  -2   7   4  332.40    5.12
  -2   7   4  339.89    4.29
  -2   7   3   48.79    1.65
  -2   7   3   52.91    1.75
   2   7  -3   51.04    1.89
   2   7  -3   49.98    1.86
   2   7  -3   54.43    1.80
  -2   7   3   51.11    1.95
  -2   7   3   52.88    1.65
  -2   7   3   50.90    1.86
   2   7  -2  382.19    4.69
  -2   7   2  355.85    4.57
   2   7  -2  372.36    4.77
  -2   7   2  378.40    4.23
  -2   7   2  370.97    4.68
  -2   7   2  353.50    5.28
   2   7  -1   33.87    1.37
  -2   7   1   34.13    1.46
   2   7  -1   32.46    1.37
  -2   7   1   36.47    1.25
  -2   7   1   31.69    1.68
  -2   7   0  154.93    3.72
   2   7   0  153.91    2.86
   2   7   0  154.93    2.85
  -2   7   0  155.42    3.21
  -2   7   0  161.95    2.83
   2   7   1  271.89    3.80
   2   7   1  281.86    3.38
  -2   7  -1  279.75    4.47
  -2   7  -1  273.52    5.06
   2   7   1  279.15    3.78
   2   7   2  127.80    2.70
  -2   7  -2  128.73    3.55
   2   7   2  129.06    2.02
  -2   7  -2  129.56    3.26
   2   7   2  129.23    2.51
   2   7   2  127.02    2.38
   2   7   2  123.88    2.56
   2   7   3    0.07    0.20
   2   7   3    0.89    0.37
   2   7   3    0.42    0.25
   2   7   3    0.17    0.24
  -2   7  -3    0.21    0.35
   2   7   3    0.34    0.19
  -2   7  -3    0.19    0.27
   2   7   4  324.48    3.96
   2   7   4  337.55    3.59
   2   7   4  330.44    4.83
  -2   7  -4  317.63    4.91
   2   7   4  332.88    4.28
   2   7   4  327.14    3.95
  -2   7  -4  316.10    5.66
   2   7   5  639.83    6.97
   2   7   5  604.30    5.03
   2   7   5  612.15    4.88
   2   7   5  636.56    5.02
   2   7   5  640.57    6.19
  -2   7  -5  591.79    8.03
  -2   7  -6   11.34    1.15
   2   7   6   12.68    0.75
   2   7   6   11.26    0.87
   2   7   6   13.38    1.04
  -2   7  -6   10.92    1.06
   2   7   6   11.90    0.66
   2   7   6   13.10    0.68
   2   7   7    5.36    0.42
   2   7   7    5.21    0.50
   2   7   7    5.68    0.44
  -2   7  -7    3.81    0.68
   2   7   7    5.91    0.71
  -2   7  -7    4.56    0.73
   2   7   7    5.13    0.60
   2   7   8   65.04    2.02
   2   7   8   63.45    1.26
   2   7   8   67.28    1.67
  -2   7  -8   56.33    2.15
   2   7   8   60.49    1.75
  -2   7  -8   60.14    2.22
   2   7   9   18.76    0.69
   2   7   9   18.37    0.82
  -2   7  -9   18.27    1.09
   2   7   9   17.66    0.95
  -2   7  -9   16.81    1.01
   2   7   9   16.88    0.83
  -2   8   9   50.16    1.46
  -2   8   9   50.42    1.27
   2   8  -9   50.42    1.44
  -2   8   9   54.02    1.12
  -2   8   8    8.57    0.52
   2   8  -8    6.96    0.73
   2   8  -8    7.70    0.68
  -2   8   8    8.92    0.74
  -2   8   8    9.42    0.79
  -2   8   8    9.81    0.66
  -2   8   7    2.42    0.41
  -2   8   7    2.89    0.51
   2   8  -7    2.65    0.48
  -2   8   7    2.97    0.38
   2   8  -7    2.17    0.50
  -2   8   7    2.24    0.48
  -2   8   6    8.71    0.54
   2   8  -6    8.02    0.82
   2   8  -6    7.18    0.83
  -2   8   6    9.65    0.75
  -2   8   6    8.89    0.66
  -2   8   6    8.89    0.85
  -2   8   6    9.14    0.91
  -2   8   5  237.24    3.14
  -2   8   5  255.08    3.85
   2   8  -5  229.42    4.35
  -2   8   5  255.66    3.83
   2   8  -5  232.82    4.41
  -2   8   5  247.77    4.61
  -2   8   5  252.60    4.35
  -2   8   4   47.04    1.83
  -2   8   4   44.89    1.79
   2   8  -4   46.84    1.76
   2   8  -4   43.74    1.87
  -2   8   4   40.82    1.46
  -2   8   4   46.55    1.64
  -2   8   4   45.18    1.94
   2   8  -4   43.14    1.83
  -2   8   3   59.25    2.10
  -2   8   3   58.92    1.93
   2   8  -3   64.25    2.09
  -2   8   3   62.98    1.86
  -2   8   3   58.06    1.87
   2   8  -3   59.81    2.13
  -2   8   2  314.77    4.53
   2   8  -2  336.67    4.68
  -2   8   2  344.27    4.17
   2   8  -2  326.28    4.73
  -2   8   2  322.19    5.09
  -2   8   1   58.24    2.02
   2   8  -1   58.04    1.93
   2   8  -1   56.50    1.90
  -2   8   1   61.01    1.68
  -2   8   1   56.81    2.26
   2   8   0   77.38    2.22
  -2   8   0   73.52    2.58
  -2   8   0   69.54    2.31
   2   8   0   76.32    2.15
  -2   8  -1   87.54    2.90
   2   8   1   85.75    2.17
  -2   8  -1   86.78    2.17
   2   8   1   88.61    2.31
  -2   8  -1   86.00    2.69
   2   8   1   88.51    2.04
   2   8   2  685.74    4.88
  -2   8  -2  706.18    6.52
   2   8   2  661.78    5.85
   2   8   2  656.60    5.85
   2   8   2  626.82    5.98
  -2   8  -2  625.84    7.53
  -2   8  -3  178.63    4.17
   2   8   3  198.22    3.35
   2   8   3  196.67    2.73
  -2   8  -3  201.96    3.71
   2   8   3  181.71    3.10
   2   8   3  186.12    3.09
   2   8   3  186.17    3.59
   2   8   4  176.75    2.95
   2   8   4  174.31    2.58
  -2   8  -4  172.87    3.63
  -2   8  -4  166.07    4.15
   2   8   4  173.43    3.62
   2   8   4  167.69    2.83
   2   8   4  173.19    3.24
   2   8   5    3.82    0.54
   2   8   5    4.74    0.47
  -2   8  -5    3.54    0.68
   2   8   5    3.69    0.42
   2   8   5    3.74    0.59
  -2   8  -5    4.07    0.64
   2   8   5    4.27    0.45
   2   8   6    6.32    0.47
   2   8   6    5.14    0.48
   2   8   6    5.75    0.63
  -2   8  -6    5.02    0.74
   2   8   6    3.52    0.39
  -2   8  -6    5.09    0.68
   2   8   6    5.48    0.67
   2   8   7   17.42    0.83
  -2   8  -7   14.74    1.08
  -2   8  -7   16.84    1.18
   2   8   7   16.94    1.06
   2   8   7   17.89    0.66
   2   8   7   18.08    1.00
   2   8   8  148.00    1.77
   2   8   8  148.02    2.79
  -2   8  -8  142.49    2.98
   2   8   8  150.54    2.28
  -2   8  -8  148.51    2.98
   2   8   8  144.73    2.49
   2   8   9   37.95    1.17
   2   9  -8    1.98    0.33
  -2   9   8    2.50    0.27
  -2   9   8    2.08    0.31
  -2   9   7   77.05    1.49
  -2   9   7   70.15    1.91
   2   9  -7   66.37    1.91
  -2   9   7   73.33    1.74
  -2   9   6   33.21    1.12
  -2   9   6   31.84    1.39
  -2   9   6   34.73    1.31
  -2   9   6   35.54    0.92
  -2   9   5   64.17    2.03
  -2   9   5   68.85    1.78
   2   9  -5   62.77    2.15
  -2   9   5   68.41    1.57
  -2   9   5   66.51    1.87
  -2   9   4  108.09    2.47
  -2   9   4  105.01    2.25
  -2   9   4  107.96    2.43
   2   9  -4  101.43    2.75
  -2   9   3   29.31    1.34
  -2   9   3   31.34    1.31
  -2   9   3   28.64    1.37
   2   9  -3   27.49    1.44
   2   9  -3   29.49    1.41
   2   9  -2   50.39    1.87
  -2   9   2   53.40    2.00
  -2   9   2   52.13    1.64
  -2   9   2   50.84    1.88
   2   9  -2   53.89    1.96
  -2   9   1  217.62    4.16
   2   9  -1  220.60    3.88
   2   9  -1  222.81    3.84
   2   9   0  603.20    6.23
  -2   9   0  604.28    6.93
   2   9   0  634.65    6.20
  -2   9   0  628.15    7.10
   2   9   1  111.21    2.67
  -2   9  -1  114.33    3.06
  -2   9  -1  115.45    3.14
   2   9   1  113.20    2.50
   2   9   2   78.81    2.05
  -2   9  -2   74.73    2.65
   2   9   2   78.13    2.03
   2   9   2   77.81    2.12
   2   9   3   91.38    2.13
   2   9   3   93.22    1.83
   2   9   3   87.72    2.10
  -2   9  -3   95.58    2.46
   2   9   3   93.77    2.31
  -2   9  -3   86.89    2.91
   2   9   4  305.11    3.53
   2   9   4  324.75    3.41
   2   9   4  308.12    3.52
  -2   9  -4  322.58    4.63
   2   9   4  319.96    4.30
  -2   9  -4  298.12    5.33
   2   9   5  137.75    2.10
   2   9   5  133.50    2.17
  -2   9  -5  118.11    3.24
  -2   9  -5  118.85    2.85
   2   9   5  131.89    2.72
   2   9   6  123.87    1.75
  -2   9  -6  105.31    2.83
  -2   9  -6  105.79    2.60
   2   9   6  116.85    2.43
   2   9   6  117.52    1.98
  -2   9  -7    2.35    0.42
   2   9   7    2.27    0.31
   2   9   7    2.07    0.35
  -2   9  -7    1.88    0.42
   2   9   7    2.30    0.24
  -2  10   6   53.10    1.43
  -2  10   6   52.10    1.18
  -2  10   5   46.05    1.22
  -2  10   5   45.67    1.41
  -2  10   5   44.82    1.06
  -2  10   4   66.45    1.55
  -2  10   4   69.42    1.64
  -2  10   4   72.78    1.85
   2  10  -4   63.21    2.02
  -2  10   3   82.69    2.02
  -2  10   3   86.62    2.02
   2  10  -3   78.07    2.26
   2  10  -3   85.21    2.10
  -2  10   3   83.44    2.00
  -2  10   2   22.50    1.10
  -2  10   2   23.35    1.19
   2  10  -2   23.41    1.24
   2  10  -2   23.88    1.19
   2  10  -1   45.21    1.62
  -2  10   1   45.66    1.63
  -2  10   1   46.42    1.75
   2  10  -1   45.92    1.65
   2  10   0   28.25    1.27
  -2  10   0   29.22    1.47
   2  10   0   32.02    1.32
   2  10   1    9.89    0.74
  -2  10  -1    9.46    0.89
   2  10   1   10.07    0.76
   2  10   2  421.78    4.40
  -2  10  -2  410.57    5.70
   2  10   3  250.30    3.14
   2  10   3  248.78    3.49
   2  10   4   36.42    1.08
  -2  10  -4   34.68    1.34
   2  10   4   33.46    1.27
  -2  10  -5    0.48    0.32
   2  10   5    0.02    0.11
   2  10   5    0.38    0.22
  -2  10  -5    0.18    0.29
   2  10   6   44.98    0.90
   2  10   6   41.29    1.26
   2  11  -4    4.03    0.47
  -2  11   3    3.72    0.38
   2  11  -3    3.27    0.46
  -2  11   3    2.70    0.32
  -2  11   2  115.46    2.18
   2  11  -2  118.85    2.20
   2  11  -2  120.08    2.37
   2  11  -1  129.29    2.42
  -2  11   1  125.73    2.48
   2  11   0  152.50    2.50
  -2  11   0  146.53    2.85
   2  11   0  146.75    2.50
   2  11   1  246.35    3.10
   2  11   1  250.28    3.08
  -2  11  -2   81.53    2.22
   2  11   2   87.99    1.66
  -2  11  -3   57.42    1.85
   2  11   3   71.07    1.32
  -2  11  -4    5.37    0.61
   2  11   4    8.17    0.41
  -3 -11   3   25.97    0.99
   3 -11  -3   20.93    1.00
   3 -11  -2   73.29    1.90
  -3 -11   2   86.61    1.96
   3 -11  -1   50.73    1.59
  -3 -11   1   55.13    1.62
  -3 -11   0   28.38    1.20
   3 -11   0   28.47    1.18
   3 -11   1    8.31    0.65
  -3 -11  -1    7.63    0.66
   3 -11   2   34.05    1.17
  -3 -11  -2   33.57    1.29
  -3 -11  -3   22.88    1.05
   3 -11   3   24.94    0.90
   3 -10  -6    3.98    0.54
  -3 -10   6    4.86    0.32
   3 -10  -5   21.82    1.14
  -3 -10   5   27.47    0.79
  -3 -10   5   26.14    0.90
   3 -10  -5   23.57    1.14
  -3 -10   4    5.01    0.51
   3 -10  -4    4.16    0.55
   3 -10  -4    4.30    0.56
  -3 -10   4    5.50    0.39
   3 -10  -3   14.96    1.01
  -3 -10   3   17.12    0.98
   3 -10  -3   16.26    1.01
  -3 -10   3   16.46    0.71
   3 -10  -2   30.64    1.46
  -3 -10   2   32.53    1.39
  -3 -10   2   33.57    1.04
  -3 -10   1    6.01    0.48
   3 -10  -1    4.97    0.62
  -3 -10   1    5.44    0.64
   3 -10   0   19.28    1.14
  -3 -10   0   20.68    1.17
   3 -10   1   94.76    2.42
  -3 -10  -1   94.67    2.45
   3 -10   2  107.63    2.45
  -3 -10  -2  104.56    2.56
  -3 -10  -2  107.27    3.07
  -3 -10  -3    4.29    0.54
  -3 -10  -3    4.17    0.71
   3 -10   3    4.67    0.53
  -3 -10  -4   37.93    1.46
   3 -10   4   39.17    1.20
   3 -10   4   38.09    1.17
   3 -10   5  100.85    1.66
  -3 -10  -5   97.93    2.17
  -3  -9   7   51.49    1.04
   3  -9  -7   43.60    1.70
  -3  -9   6   41.62    1.04
   3  -9  -6   42.26    1.68
  -3  -9   6   39.68    1.12
   3  -9  -5   15.29    1.11
  -3  -9   5   16.83    0.74
   3  -9  -5   16.10    1.14
  -3  -9   5   17.88    0.94
  -3  -9   4  107.56    2.00
   3  -9  -4   94.96    2.80
   3  -9  -4   98.00    2.74
  -3  -9   4  103.90    2.49
  -3  -9   3    3.58    0.56
  -3  -9   3    2.83    0.38
   3  -9  -3    3.20    0.60
   3  -9  -3    2.83    0.55
   3  -9  -2  189.47    4.01
   3  -9  -2  198.50    3.68
  -3  -9   2  195.65    3.60
  -3  -9   2  188.79    2.80
   3  -9  -1  160.60    3.60
  -3  -9   1  157.88    2.58
  -3  -9   1  169.97    3.44
   3  -9  -1  167.84    3.20
  -3  -9   0    3.87    0.58
   3  -9   0    4.54    0.64
  -3  -9   0    5.11    0.51
  -3  -9  -1  133.24    3.55
   3  -9   1  131.57    3.06
   3  -9   1  124.22    3.03
  -3  -9  -1  129.15    3.04
   3  -9   2   25.88    1.33
   3  -9   2   28.72    1.39
  -3  -9  -2   25.13    1.36
  -3  -9  -2   26.96    1.66
  -3  -9  -3  402.12    5.38
   3  -9   3  413.20    4.95
   3  -9   3  407.59    5.10
  -3  -9  -3  395.07    6.35
  -3  -9  -4  166.17    4.11
   3  -9   4  174.50    3.11
  -3  -9  -4  165.63    3.37
   3  -9   4  169.21    2.91
   3  -9   5  114.89    2.10
  -3  -9  -5  117.26    3.37
  -3  -9  -5  116.21    2.68
   3  -9   5  117.47    2.31
  -3  -9  -6    8.44    0.72
   3  -9   6    6.84    0.44
   3  -9   6    6.24    0.52
   3  -9   6    7.31    0.54
  -3  -9  -6    7.11    0.88
   3  -9   7   56.09    1.29
  -3  -9  -7   57.57    2.17
  -3  -8   8   15.30    0.61
  -3  -8   8   13.55    0.75
  -3  -8   8   13.14    0.53
  -3  -8   7   36.24    1.01
  -3  -8   7   34.49    1.26
  -3  -8   7   36.57    1.02
   3  -8  -7   37.57    1.66
   3  -8  -6  231.13    4.38
  -3  -8   6  226.77    3.35
  -3  -8   6  235.45    2.75
  -3  -8   6  227.19    3.07
  -3  -8   5  186.40    3.27
  -3  -8   5  188.45    2.68
   3  -8  -5  178.79    4.03
  -3  -8   5  183.38    3.04
  -3  -8   4   38.44    1.30
  -3  -8   4   36.88    1.57
  -3  -8   3   83.15    1.93
   3  -8  -3   82.67    2.77
  -3  -8   3   83.29    2.36
  -3  -8   2  175.65    3.47
   3  -8  -2  184.53    4.05
  -3  -8   2  173.08    2.83
   3  -8  -2  176.29    3.54
   3  -8  -1   87.84    2.75
  -3  -8   1   81.64    1.94
  -3  -8   1   82.64    2.74
   3  -8  -1   80.89    2.69
   3  -8  -1   85.48    2.35
  -3  -8   1   81.79    2.35
  -3  -8   0    5.08    0.50
   3  -8   0    5.09    0.68
  -3  -8   0    5.19    0.65
   3  -8   0    3.68    0.66
  -3  -8   0    6.18    0.82
   3  -8   1  179.14    3.90
  -3  -8  -1  180.98    3.55
   3  -8   1  178.29    3.56
  -3  -8  -1  178.95    4.14
   3  -8   2   30.86    1.46
  -3  -8  -2   33.14    1.81
   3  -8   2   30.40    1.59
  -3  -8  -2   32.14    1.55
   3  -8   3   26.17    1.44
  -3  -8  -3   27.14    1.43
   3  -8   3   27.33    1.31
  -3  -8  -3   25.67    1.65
   3  -8   4   27.61    1.26
  -3  -8  -4   26.63    1.43
   3  -8   4   27.61    1.17
   3  -8   4   28.23    1.42
   3  -8   5  302.84    3.90
   3  -8   5  299.46    4.31
  -3  -8  -5  301.42    4.62
   3  -8   5  298.31    3.70
   3  -8   6  209.04    2.69
   3  -8   6  211.42    3.30
  -3  -8  -6  213.39    3.71
   3  -8   6  210.95    3.18
   3  -8   7   19.30    0.91
   3  -8   7   19.92    0.91
  -3  -8  -7   20.16    1.08
   3  -8   8   97.04    1.89
   3  -8   8   97.21    1.74
  -3  -8  -8   99.99    2.87
  -3  -7   9   72.87    1.57
  -3  -7   9   69.18    1.70
  -3  -7   9   67.18    1.82
  -3  -7   8   17.63    0.94
  -3  -7   8   19.01    0.70
  -3  -7   8   17.52    1.03
  -3  -7   8   19.14    0.74
  -3  -7   8   17.82    0.84
  -3  -7   7  310.12    4.07
  -3  -7   7  338.08    3.28
  -3  -7   7  319.38    3.59
  -3  -7   7  317.01    4.35
   3  -7  -7  329.39    5.33
  -3  -7   7  322.65    3.34
   3  -7  -6  156.08    3.79
  -3  -7   6  161.72    2.55
  -3  -7   6  154.91    2.90
  -3  -7   6  159.45    2.83
  -3  -7   6  167.20    2.49
  -3  -7   5  101.28    2.48
   3  -7  -5   99.20    3.04
  -3  -7   5  107.77    2.12
  -3  -7   5  104.52    2.35
   3  -7  -4  182.56    4.03
  -3  -7   4  191.92    2.84
  -3  -7   4  191.98    3.07
  -3  -7   4  191.01    3.46
   3  -7  -3  388.01    5.73
  -3  -7   3  389.68    4.10
  -3  -7   3  394.12    4.89
  -3  -7   2   72.16    2.08
   3  -7  -2   75.97    2.45
   3  -7  -2   72.23    2.54
  -3  -7   1  102.85    2.92
  -3  -7   1   97.85    2.03
   3  -7  -1  101.02    2.94
   3  -7  -1  101.76    2.45
  -3  -7   1   95.64    2.42
   3  -7  -1  106.33    2.84
   3  -7   0   18.60    1.01
  -3  -7   0   21.31    0.92
  -3  -7   0   19.51    1.12
   3  -7   0   18.30    1.26
   3  -7   0   19.56    1.20
  -3  -7   0   18.48    1.28
   3  -7   1  412.87    5.23
  -3  -7  -1  405.89    5.09
  -3  -7  -1  408.05    5.90
   3  -7   2  144.83    3.41
  -3  -7  -2  151.83    3.13
   3  -7   2  148.01    3.02
   3  -7   3 1100.72    8.00
  -3  -7  -3 1083.38    8.56
   3  -7   3 1098.26    7.18
   3  -7   3 1072.95    9.19
   3  -7   4  813.59    6.64
   3  -7   4  822.16    6.49
   3  -7   4  834.17    7.98
  -3  -7  -4  823.09    7.63
   3  -7   5  220.16    3.26
   3  -7   5  224.57    3.91
   3  -7   5  224.02    3.34
  -3  -7  -5  234.60    4.10
   3  -7   5  229.90    3.50
  -3  -7  -6   26.79    1.40
   3  -7   6   28.70    1.23
   3  -7   6   28.38    1.24
   3  -7   6   28.67    1.08
   3  -7   6   28.72    1.35
  -3  -7  -7   53.66    1.88
   3  -7   7   48.41    1.66
   3  -7   7   49.51    1.60
   3  -7   7   48.20    1.56
   3  -7   7   48.69    1.58
   3  -7   8    8.09    0.63
   3  -7   8    6.86    0.62
   3  -7   8    7.67    0.60
   3  -7   8    8.54    0.60
   3  -7   9   67.26    1.58
   3  -7   9   68.99    1.46
  -3  -6  10   19.21    0.98
  -3  -6  10   20.03    0.90
  -3  -6  10   21.82    0.88
  -3  -6   9   63.68    1.29
  -3  -6   9   59.66    1.72
  -3  -6   9   61.87    1.60
  -3  -6   9   59.04    1.86
   3  -6  -8    6.73    0.81
  -3  -6   8    5.24    0.62
  -3  -6   8    5.36    0.51
  -3  -6   8    6.41    0.47
  -3  -6   8    5.85    0.60
  -3  -6   8    5.54    0.42
  -3  -6   7  534.04    6.00
  -3  -6   7  528.38    4.44
  -3  -6   7  517.71    5.49
  -3  -6   7  534.60    4.86
  -3  -6   7  513.46    6.06
  -3  -6   6  226.60    3.37
  -3  -6   6  244.22    2.98
  -3  -6   6  234.13    3.88
  -3  -6   6  232.39    3.59
  -3  -6   6  233.89    3.09
  -3  -6   6  222.39    3.96
   3  -6  -5  429.81    6.49
  -3  -6   5  463.90    4.21
  -3  -6   5  433.54    4.68
  -3  -6   5  446.58    3.99
  -3  -6   5  428.46    4.98
  -3  -6   5  459.71    5.16
  -3  -6   4  341.81    3.70
  -3  -6   4  328.72    3.85
   3  -6  -4  329.52    5.48
  -3  -6   4  333.73    4.32
   3  -6  -3  206.87    3.85
   3  -6  -3  204.79    3.70
   3  -6  -3  215.41    4.29
  -3  -6   3  211.99    2.90
  -3  -6   3  213.29    3.38
  -3  -6   2   99.17    2.24
  -3  -6   2  102.04    3.76
  -3  -6   2  104.20    2.86
   3  -6  -2   99.56    2.59
   3  -6  -2  107.63    3.01
  -3  -6   1   24.42    1.14
  -3  -6   1   26.45    1.83
  -3  -6   1   24.22    0.95
   3  -6  -1   28.84    1.37
  -3  -6   1   24.17    1.37
   3  -6  -1   27.52    1.47
   3  -6   0   92.62    2.64
  -3  -6   0   93.43    3.20
   3  -6   0   93.42    2.37
  -3  -6   0   90.22    2.16
  -3  -6   0   93.14    1.79
  -3  -6   0   93.21    2.61
   3  -6   1  850.99    7.06
   3  -6   1  808.17    7.77
  -3  -6  -1  857.08    9.57
  -3  -6  -1  806.52    6.53
   3  -6   2  648.01    5.93
  -3  -6  -2  662.32    6.05
   3  -6   2  645.91    5.19
   3  -6   2  638.65    6.90
   3  -6   3   77.56    1.98
   3  -6   3   74.83    1.84
   3  -6   3   75.68    1.84
   3  -6   3   72.96    1.95
  -3  -6  -3   76.87    2.12
   3  -6   3   72.63    2.36
  -3  -6  -4   26.25    1.29
   3  -6   4   29.13    1.17
   3  -6   4   29.70    1.23
   3  -6   4   27.03    1.43
   3  -6   4   30.64    1.32
   3  -6   4   28.03    1.20
   3  -6   5   26.71    1.30
   3  -6   5   23.59    1.07
   3  -6   5   25.78    1.22
   3  -6   5   25.92    1.19
  -3  -6  -5   25.15    1.29
   3  -6   5   25.72    1.15
   3  -6   6   89.32    2.19
   3  -6   6   82.70    1.80
   3  -6   6   82.69    2.35
   3  -6   6   85.22    2.32
   3  -6   6   86.97    2.22
   3  -6   6   85.17    2.37
  -3  -6  -6   88.25    2.46
   3  -6   7  365.06    4.85
   3  -6   7  358.38    4.47
   3  -6   7  360.63    4.48
   3  -6   7  388.37    4.74
   3  -6   7  350.24    4.83
  -3  -6  -7  388.87    5.07
   3  -6   8   35.12    1.37
   3  -6   8   34.70    1.45
   3  -6   8   35.60    1.37
   3  -6   8   37.30    1.34
   3  -6   8   35.08    1.48
   3  -6   9    1.79    0.35
   3  -6   9    2.40    0.38
   3  -6   9    2.62    0.35
   3  -6   9    2.32    0.37
   3  -6  10    6.50    0.53
   3  -6  10    5.40    0.49
   3  -6  10    6.08    0.49
   3  -6  10    6.69    0.45
  -3  -5  11    3.05    0.41
  -3  -5  11    3.56    0.38
  -3  -5  11    3.68    0.39
  -3  -5  10   18.15    0.73
  -3  -5  10   17.10    0.90
  -3  -5  10   17.57    0.87
  -3  -5  10   16.62    0.99
  -3  -5  10   17.55    0.69
  -3  -5   9   82.97    2.32
  -3  -5   9   89.42    1.59
  -3  -5   9   87.33    2.43
  -3  -5   9   91.91    1.71
  -3  -5   9   87.60    2.20
  -3  -5   9   83.79    1.99
  -3  -5   8  338.83    4.87
  -3  -5   8  332.53    4.83
  -3  -5   8  350.38    3.31
  -3  -5   8  356.26    3.35
  -3  -5   8  342.13    4.52
  -3  -5   8  344.11    4.07
  -3  -5   7  139.07    3.11
   3  -5  -7  139.24    3.84
  -3  -5   7  146.80    2.19
  -3  -5   7  144.46    2.90
  -3  -5   7  148.46    2.60
  -3  -5   7  145.68    2.34
  -3  -5   7  138.09    3.04
  -3  -5   6  232.90    2.73
   3  -5  -6  223.65    4.69
  -3  -5   6  238.29    3.54
  -3  -5   6  234.05    3.06
  -3  -5   6  230.39    3.71
  -3  -5   6  232.94    3.33
  -3  -5   6  226.21    3.82
  -3  -5   5  334.90    4.17
  -3  -5   5  339.76    4.23
  -3  -5   5  347.14    3.34
   3  -5  -5  335.66    5.47
  -3  -5   5  340.50    3.42
  -3  -5   5  330.70    4.42
  -3  -5   5  337.84    3.96
  -3  -5   4  913.76    6.97
  -3  -5   4  910.25    6.67
  -3  -5   4  923.87    5.51
  -3  -5   4  948.85    6.67
   3  -5  -4  927.68    8.62
  -3  -5   4  884.50    5.99
  -3  -5   4  922.27    5.23
   3  -5  -4  904.35    7.27
  -3  -5   3  583.87    4.35
   3  -5  -3  626.29    6.83
  -3  -5   3  601.11    4.65
  -3  -5   3  606.92    5.30
  -3  -5   3  617.37    6.86
  -3  -5   3  580.51    8.27
   3  -5  -3  568.80    5.15
  -3  -5   2  189.90    4.51
   3  -5  -2  183.40    2.66
  -3  -5   2  183.83    2.43
  -3  -5   2  185.04    2.82
   3  -5  -2  192.70    3.71
  -3  -5   2  194.83    2.56
  -3  -5   2  193.66    3.64
  -3  -5   1  352.57    5.80
   3  -5  -1  362.19    4.35
  -3  -5   1  349.85    3.30
  -3  -5   1  353.23    3.85
   3  -5  -1  359.10    3.28
  -3  -5   1  365.16    4.83
  -3  -5   0  158.46    3.62
   3  -5   0  162.01    2.86
   3  -5   0  165.37    3.39
  -3  -5   0  156.76    2.60
   3  -5   0  150.99    2.19
  -3  -5   0  164.51    3.21
   3  -5   1   75.34    1.63
  -3  -5  -1   79.24    1.86
   3  -5   1   79.04    1.81
   3  -5   1   76.39    2.26
  -3  -5  -1   79.22    2.59
   3  -5   1   78.48    1.97
   3  -5   2 1160.45    7.48
   3  -5   2 1131.13    6.93
  -3  -5  -2 1141.25    9.95
  -3  -5  -2 1100.30    7.10
   3  -5   2 1161.12    7.76
   3  -5   2 1105.52    8.66
   3  -5   2 1117.84    6.54
   3  -5   3  553.05    4.93
   3  -5   3  494.49    5.82
   3  -5   3  530.00    5.15
   3  -5   3  507.57    4.70
   3  -5   3  508.29    4.79
  -3  -5  -3  513.74    4.95
   3  -5   3  512.53    4.63
  -3  -5  -3  545.82    7.21
   3  -5   4  867.57    6.17
   3  -5   4  867.43    6.21
   3  -5   4  841.89    6.25
   3  -5   4  851.54    7.60
   3  -5   4  867.52    6.48
  -3  -5  -4  814.65    6.42
   3  -5   4  835.79    6.36
   3  -5   4  866.28    6.43
   3  -5   5  793.76    6.37
   3  -5   5  791.11    5.75
   3  -5   5  764.08    6.27
   3  -5   5  785.94    6.34
   3  -5   5  781.56    6.62
   3  -5   5  772.50    7.18
   3  -5   6  185.09    3.40
   3  -5   6  185.05    3.30
   3  -5   6  190.03    3.22
   3  -5   6  190.22    3.20
   3  -5   6  193.45    3.53
   3  -5   7   62.30    2.00
   3  -5   7   62.58    1.90
   3  -5   7   59.66    1.86
   3  -5   7   59.33    2.00
   3  -5   7   64.69    1.92
   3  -5   8  193.91    3.56
   3  -5   8  202.79    3.63
   3  -5   8  204.97    3.35
   3  -5   8  200.34    3.16
   3  -5   8  198.18    3.38
   3  -5   9   70.96    1.94
   3  -5   9   73.89    2.11
   3  -5   9   74.39    1.91
   3  -5   9   76.31    1.80
   3  -5   9   70.99    2.05
   3  -5  10   24.79    1.06
   3  -5  10   24.34    1.08
   3  -5  10   25.85    1.01
   3  -5  10   27.06    0.94
   3  -5  10   22.32    1.00
  -3  -5 -10   27.72    1.47
  -3  -4  11   18.31    0.85
  -3  -4  11   17.68    0.85
  -3  -4  11   19.57    0.75
  -3  -4  11   17.21    0.96
  -3  -4  10   69.39    1.84
  -3  -4  10   69.08    1.99
  -3  -4  10   65.34    2.07
  -3  -4  10   69.58    1.86
  -3  -4  10   70.17    1.47
  -3  -4  10   70.62    1.45
  -3  -4   9    2.66    0.50
  -3  -4   9    2.19    0.45
  -3  -4   9    2.23    0.31
  -3  -4   9    3.64    0.51
  -3  -4   9    2.75    0.43
  -3  -4   9    2.88    0.34
  -3  -4   8  100.09    2.62
  -3  -4   8  108.27    1.90
  -3  -4   8  103.97    1.81
  -3  -4   8  107.66    2.79
  -3  -4   8  104.75    2.51
  -3  -4   8  102.64    2.29
  -3  -4   7   73.35    2.20
  -3  -4   7   73.27    1.50
  -3  -4   7   70.32    1.56
  -3  -4   7   67.43    1.94
  -3  -4   7   75.65    1.87
  -3  -4   7   76.31    2.23
  -3  -4   6 1162.03    8.32
  -3  -4   6 1151.05    5.76
  -3  -4   6 1163.29    7.57
  -3  -4   6 1151.69    6.78
  -3  -4   6 1169.18    8.20
  -3  -4   5 1607.47    6.60
  -3  -4   5 1619.38    8.28
  -3  -4   5 1601.71    8.85
  -3  -4   5 1601.40    8.46
  -3  -4   5 1605.01    7.18
  -3  -4   4  853.87    8.79
  -3  -4   4  874.12    4.86
  -3  -4   4  900.28    6.46
  -3  -4   4  897.60    5.77
  -3  -4   4  908.89    5.04
  -3  -4   4  902.84    8.19
  -3  -4   4  882.06    6.21
  -3  -4   4  909.18    6.22
  -3  -4   3  298.37    3.45
  -3  -4   3  278.79    5.29
  -3  -4   3  315.76    3.69
  -3  -4   3  310.29    3.18
   3  -4  -3  313.04    3.27
  -3  -4   3  324.20    3.57
  -3  -4   3  296.85    2.83
  -3  -4   3  313.95    4.71
  -3  -4   2  228.33    4.52
  -3  -4   2  224.61    2.86
   3  -4  -2  230.75    3.77
  -3  -4   2  221.90    2.43
   3  -4  -1  745.47    4.05
  -3  -4   1  733.86    5.04
   3  -4  -1  734.09    4.83
  -3  -4   0 1253.35    9.13
   3  -4   0 1244.19    4.53
   3  -4   1  163.30    2.37
  -3  -4  -1  166.78    3.31
   3  -4   2   10.49    0.69
   3  -4   2   10.67    0.68
   3  -4   2   10.30    0.82
   3  -4   2   10.70    0.63
  -3  -4  -2    9.72    0.63
  -3  -4  -2   10.24    0.86
   3  -4   3  644.99    4.94
   3  -4   3  621.10    5.75
   3  -4   3  627.02    4.94
   3  -4   3  625.53    4.68
   3  -4   3  615.87    5.11
   3  -4   3  607.77    6.11
  -3  -4  -3  614.14    4.98
   3  -4   3  633.59    5.96
   3  -4   3  622.39    5.07
  -3  -4  -3  638.46    7.02
   3  -4   4   69.50    1.63
   3  -4   4   65.84    1.62
   3  -4   4   68.08    1.74
   3  -4   4   66.89    2.05
   3  -4   4   65.94    1.85
   3  -4   4   70.15    1.71
  -3  -4  -4   71.65    2.47
   3  -4   4   65.45    1.69
   3  -4   5  205.39    3.64
   3  -4   5  202.35    3.03
   3  -4   5  206.71    3.29
   3  -4   5  206.33    3.56
   3  -4   5  203.56    3.12
   3  -4   5  212.41    3.30
   3  -4   5  210.79    3.19
   3  -4   6   58.60    1.80
   3  -4   6   59.74    1.79
   3  -4   6   60.11    1.79
   3  -4   6   58.24    1.86
   3  -4   6   60.98    2.07
   3  -4   6   58.16    1.81
   3  -4   7  126.69    2.80
   3  -4   7  125.82    3.07
   3  -4   7  134.06    2.79
   3  -4   7  133.92    2.88
   3  -4   7  133.49    2.72
   3  -4   7  126.14    2.62
   3  -4   8    8.93    0.80
   3  -4   8    9.46    0.77
   3  -4   8    7.79    0.77
   3  -4   8    8.47    0.72
   3  -4   8    8.61    0.68
   3  -4   8    8.88    0.86
   3  -4   9   33.63    1.39
   3  -4   9   34.25    1.49
   3  -4   9   34.66    1.35
   3  -4   9   34.72    1.24
   3  -4   9   34.01    1.44
   3  -4  10    2.80    0.45
   3  -4  10    2.86    0.45
   3  -4  10    2.55    0.36
   3  -4  10    2.95    0.36
   3  -4  10    2.66    0.41
   3  -4  11   98.40    1.98
   3  -4  11   92.54    1.92
   3  -4  11   94.42    1.86
  -3  -3  11    3.92    0.46
  -3  -3  11    3.00    0.39
  -3  -3  11    3.43    0.36
  -3  -3  11    3.76    0.51
  -3  -3  10  137.95    3.09
  -3  -3  10  127.46    2.72
  -3  -3  10  128.32    2.08
  -3  -3  10  133.31    2.65
  -3  -3  10  127.85    2.54
  -3  -3  10  136.38    2.18
  -3  -3   9   81.41    2.11
  -3  -3   9   79.97    2.28
  -3  -3   9   86.23    1.70
  -3  -3   9   82.68    1.67
  -3  -3   9   85.10    2.19
  -3  -3   8  166.40    3.29
  -3  -3   8  176.32    2.38
  -3  -3   8  171.20    3.13
  -3  -3   8  175.64    3.00
  -3  -3   8  168.48    2.32
  -3  -3   8  174.29    3.54
  -3  -3   7  165.04    3.23
  -3  -3   7  159.02    2.23
  -3  -3   7  157.75    3.08
  -3  -3   7  161.82    2.92
  -3  -3   7  161.14    2.68
  -3  -3   7  159.52    2.14
  -3  -3   6  194.92    2.96
  -3  -3   6  203.43    2.29
  -3  -3   6  203.10    3.29
  -3  -3   6  208.88    3.10
  -3  -3   6  216.63    2.82
  -3  -3   6  212.67    2.67
  -3  -3   6  211.65    3.41
  -3  -3   6  211.24    3.18
  -3  -3   5   41.19    1.56
  -3  -3   5   43.66    1.44
  -3  -3   5   41.73    1.56
  -3  -3   5   41.35    1.41
  -3  -3   5   39.24    0.97
  -3  -3   5   40.83    1.28
  -3  -3   5   41.58    1.13
   3  -3  -5   35.12    1.23
  -3  -3   5   36.85    1.16
  -3  -3   4   66.72    1.65
  -3  -3   4   68.51    2.15
  -3  -3   4   60.78    1.52
  -3  -3   4   57.26    2.07
   3  -3  -4   62.97    1.51
  -3  -3   4   63.97    1.21
  -3  -3   4   65.13    1.65
  -3  -3   4   67.64    1.34
  -3  -3   3  419.10    3.97
  -3  -3   3  414.64    3.76
  -3  -3   2 3580.46   16.64
   3  -3  -2 3539.93   10.36
  -3  -3   1  680.02    6.70
   3  -3  -1  707.75    4.56
   3  -3   0  414.43    3.58
  -3  -3   0  414.59    4.78
   3  -3   1 1393.47    4.86
   3  -3   1 1460.24    6.86
  -3  -3  -2  734.07    6.33
   3  -3   2  736.17    5.09
  -3  -3  -3  358.06    4.62
   3  -3   3  363.24    4.44
   3  -3   3  367.98    3.92
   3  -3   3  372.45    4.70
   3  -3   3  360.02    3.71
   3  -3   4  240.29    3.42
   3  -3   4  242.52    2.96
   3  -3   4  250.08    3.28
   3  -3   4  235.30    3.58
   3  -3   4  247.32    2.99
  -3  -3  -4  241.60    4.03
   3  -3   4  243.73    3.67
   3  -3   4  241.23    3.19
  -3  -3  -5  158.78    3.57
   3  -3   5  151.79    2.84
   3  -3   5  154.91    3.01
   3  -3   5  151.85    2.59
   3  -3   5  155.14    2.55
   3  -3   5  151.80    2.50
   3  -3   5  151.13    2.87
   3  -3   5  154.83    2.67
   3  -3   5  150.45    2.78
   3  -3   6   40.55    1.61
   3  -3   6   41.47    1.44
   3  -3   6   42.65    1.53
   3  -3   6   40.18    1.45
   3  -3   6   38.92    1.38
   3  -3   6   40.48    1.41
   3  -3   6   41.01    1.59
  -3  -3  -6   44.70    2.13
   3  -3   7   12.60    0.94
   3  -3   7   13.30    0.90
   3  -3   7   13.43    0.84
   3  -3   7   13.11    0.83
   3  -3   7   14.56    0.93
   3  -3   7   13.18    0.88
   3  -3   8  167.36    3.43
   3  -3   8  173.33    3.32
   3  -3   8  169.94    2.96
   3  -3   8  166.90    2.78
   3  -3   8  171.45    3.17
   3  -3   8  173.51    3.26
   3  -3   9  153.33    3.03
   3  -3   9  149.72    3.17
   3  -3   9  151.06    3.13
   3  -3   9  151.61    2.75
   3  -3   9  149.64    2.51
   3  -3   9  151.01    2.96
   3  -3  10    3.20    0.48
   3  -3  10    3.55    0.50
   3  -3  10    3.47    0.48
   3  -3  10    3.17    0.42
   3  -3  10    3.18    0.39
   3  -3  10    3.07    0.46
   3  -3  11   63.28    1.69
   3  -3  11   62.66    1.61
   3  -3  11   60.01    1.59
  -3  -2  12   68.46    1.58
  -3  -2  12   47.36    1.46
  -3  -2  11  126.00    2.70
  -3  -2  11  128.67    2.47
  -3  -2  11  124.39    2.23
  -3  -2  11  131.40    2.12
  -3  -2  11  129.02    2.11
  -3  -2  10  191.07    3.09
  -3  -2  10  197.50    2.75
  -3  -2  10  184.67    3.22
  -3  -2  10  189.10    3.65
  -3  -2  10  206.30    2.90
  -3  -2  10  199.38    3.32
  -3  -2   9   31.23    1.31
  -3  -2   9   30.14    1.38
  -3  -2   9   33.04    1.39
  -3  -2   9   32.64    1.10
  -3  -2   9   33.13    1.10
  -3  -2   9   32.89    1.58
  -3  -2   8   36.86    1.50
  -3  -2   8   37.71    1.14
  -3  -2   8   36.23    1.40
  -3  -2   8   36.76    1.38
  -3  -2   8   37.55    1.63
  -3  -2   8   36.72    1.10
  -3  -2   7   64.39    1.36
  -3  -2   7   65.31    1.38
  -3  -2   7   63.15    1.76
  -3  -2   7   67.52    2.04
  -3  -2   7   64.87    1.88
  -3  -2   7   67.96    1.72
  -3  -2   6  139.49    2.52
  -3  -2   6  140.47    2.59
  -3  -2   6  135.35    1.80
  -3  -2   6  133.55    2.39
  -3  -2   6  138.54    2.25
  -3  -2   6  133.33    1.94
  -3  -2   6  140.29    2.38
   3  -2  -6  138.30    2.71
  -3  -2   5  152.64    2.64
  -3  -2   5  146.29    2.50
  -3  -2   5  153.88    1.79
  -3  -2   5  146.82    2.71
  -3  -2   5  146.50    2.33
  -3  -2   5  147.14    2.15
  -3  -2   5  134.83    1.96
   3  -2  -5  139.47    2.39
  -3  -2   5  145.87    2.77
  -3  -2   4 1555.20   10.07
  -3  -2   4 1647.61    7.86
  -3  -2   4 1634.43    7.20
  -3  -2   4 1663.91    8.00
  -3  -2   4 1592.80    7.06
   3  -2  -4 1544.82    7.23
  -3  -2   4 1604.30    5.56
  -3  -2   3  485.68    6.12
   3  -2  -3  461.72    3.64
   3  -2  -2 1080.80    5.39
  -3  -2   2 1040.55    8.68
  -3  -2   1 2754.56   12.90
   3  -2  -1 2581.47    8.48
   3  -2   0  718.40    5.47
   3  -2   0  708.61    4.44
  -3  -2  -1  148.65    2.56
   3  -2   1  146.16    1.65
   3  -2   1  144.37    2.11
  -3  -2  -2 1069.26    6.91
   3  -2   2 1087.98    6.07
   3  -2   3  380.76    3.73
  -3  -2  -3  375.51    4.27
  -3  -2  -4  101.41    2.36
   3  -2   4  103.96    1.88
   3  -2   4  107.88    2.05
   3  -2   4  103.19    2.05
   3  -2   4  106.42    2.28
   3  -2   4  109.64    1.85
   3  -2   4  102.12    2.18
   3  -2   4  103.51    2.40
   3  -2   4  100.02    2.00
   3  -2   5  271.22    3.48
   3  -2   5  273.33    3.10
   3  -2   5  278.81    3.75
   3  -2   5  279.91    3.33
   3  -2   5  266.92    3.34
   3  -2   5  269.00    3.74
   3  -2   5  267.76    3.51
   3  -2   5  275.51    3.40
  -3  -2  -5  274.48    4.26
  -3  -2  -6   26.39    1.49
   3  -2   6   23.42    1.10
   3  -2   6   27.50    1.26
   3  -2   6   20.52    0.94
   3  -2   6   21.55    1.06
   3  -2   6   22.30    1.10
   3  -2   6   19.62    0.95
   3  -2   6   19.52    0.94
   3  -2   6   20.25    0.97
   3  -2   7  401.64    4.65
   3  -2   7  399.82    4.80
   3  -2   7  418.14    5.08
   3  -2   7  415.84    4.75
   3  -2   7  403.79    4.38
   3  -2   7  418.02    4.58
   3  -2   7  393.43    4.11
   3  -2   8   58.78    1.96
   3  -2   8   59.14    1.69
   3  -2   8   61.69    1.95
   3  -2   8   61.68    1.62
   3  -2   8   60.61    2.00
   3  -2   8   63.63    1.88
   3  -2   8   62.44    1.89
   3  -2   9   11.67    0.76
   3  -2   9   10.88    0.81
   3  -2   9   10.48    0.85
   3  -2   9    9.78    0.66
   3  -2   9   11.66    0.84
   3  -2   9   11.58    0.89
   3  -2  10   27.42    1.21
   3  -2  10   27.40    1.21
   3  -2  10   28.25    1.30
   3  -2  10   27.39    1.06
   3  -2  10   27.36    1.00
   3  -2  10   27.08    1.25
   3  -2  11   58.21    1.66
   3  -2  11   55.35    1.53
   3  -2  11   57.22    1.58
   3  -2  11   54.10    1.53
  -3  -1  12   90.36    1.85
  -3  -1  11   29.09    1.06
  -3  -1  11   29.69    1.21
  -3  -1  11   27.33    1.26
  -3  -1  11   29.64    1.04
  -3  -1  10   41.46    1.55
  -3  -1  10   38.13    1.38
  -3  -1  10   38.69    1.26
  -3  -1  10   40.29    1.68
  -3  -1  10   40.86    1.33
  -3  -1  10   38.32    1.44
  -3  -1   9   81.37    1.81
  -3  -1   9   87.35    2.49
  -3  -1   9   85.76    2.23
  -3  -1   9   82.39    2.19
  -3  -1   9   82.49    2.07
  -3  -1   9   91.95    2.05
  -3  -1   9   88.30    1.93
  -3  -1   8   79.02    1.88
  -3  -1   8   75.61    2.07
  -3  -1   8   82.85    2.10
  -3  -1   8   78.58    1.69
  -3  -1   8   75.52    1.94
  -3  -1   8   77.72    2.29
  -3  -1   8   75.79    1.63
  -3  -1   7  101.74    2.15
  -3  -1   7  107.58    2.10
  -3  -1   7  101.16    2.26
  -3  -1   7  103.24    1.79
  -3  -1   7  100.69    2.14
  -3  -1   7  105.03    2.13
   3  -1  -7  103.82    2.64
  -3  -1   7  104.38    2.47
  -3  -1   7  103.89    1.76
  -3  -1   6   72.72    1.94
  -3  -1   6   71.48    1.63
  -3  -1   6   68.02    1.73
  -3  -1   6   70.44    1.33
  -3  -1   6   66.34    1.64
  -3  -1   6   69.63    1.61
  -3  -1   6   66.01    1.30
  -3  -1   6   66.60    1.70
   3  -1  -6   66.62    1.87
  -3  -1   5  388.32    3.96
  -3  -1   5  408.50    3.95
  -3  -1   5  380.78    4.13
  -3  -1   5  410.57    2.95
  -3  -1   5  396.07    3.71
  -3  -1   5  383.76    3.47
  -3  -1   5  403.09    4.17
  -3  -1   5  395.09    3.08
   3  -1  -4  139.60    0.82
  -3  -1   4  144.72    2.65
  -3  -1   3  766.64    6.75
   3  -1  -3  838.00    4.84
  -3  -1   2 1935.15   11.40
   3  -1  -2 1892.60    6.75
  -3  -1   2 2042.63    5.08
  -3  -1   2 2062.69    5.54
   3  -1  -1  840.32    4.68
  -3  -1   1  841.44    3.40
   3  -1   0 2851.12    9.98
  -3  -1   0 2803.58   11.33
   3  -1   0 2941.78    5.23
  -3  -1   0 2719.47    6.32
   3  -1   0 2873.98    4.17
   3  -1   0 3042.23    8.83
   3  -1   1  736.11    3.92
   3  -1   1  739.85    4.61
   3  -1   1  734.70    2.87
   3  -1   2  204.63    1.63
   3  -1   2  202.18    1.63
   3  -1   2  206.24    1.69
   3  -1   2  209.02    2.56
  -3  -1  -3    5.73    0.53
   3  -1   3    6.18    0.50
   3  -1   4  857.99    5.07
   3  -1   4  855.17    5.62
   3  -1   4  850.56    6.93
   3  -1   4  842.92    5.25
   3  -1   4  868.70    4.55
  -3  -1  -4  855.35    6.26
   3  -1   5  420.12    3.81
   3  -1   5  453.62    4.42
   3  -1   5  432.82    4.05
   3  -1   5  430.09    4.12
   3  -1   5  442.02    4.82
   3  -1   5  444.16    4.21
   3  -1   5  432.27    4.17
   3  -1   5  431.89    3.52
  -3  -1  -5  431.08    4.86
  -3  -1  -6  235.60    2.65
   3  -1   6  219.53    3.04
   3  -1   6  229.21    3.35
   3  -1   6  225.44    3.02
   3  -1   6  220.86    2.85
   3  -1   6  228.38    3.37
   3  -1   6  234.58    3.21
  -3  -1  -6  226.07    3.93
   3  -1   6  232.79    3.23
   3  -1   7  180.32    3.07
   3  -1   7  171.47    3.10
   3  -1   7  175.18    2.76
   3  -1   7  173.77    2.94
   3  -1   7  175.15    3.01
   3  -1   7  174.09    2.55
   3  -1   7  180.88    2.83
   3  -1   8  337.30    4.43
   3  -1   8  329.00    4.53
   3  -1   8  333.96    3.84
   3  -1   8  335.29    4.24
   3  -1   8  339.47    4.14
   3  -1   8  335.91    4.40
   3  -1   8  326.51    3.56
   3  -1   9  289.60    4.19
   3  -1   9  295.02    4.26
   3  -1   9  284.42    4.27
   3  -1   9  282.17    3.93
   3  -1   9  293.54    3.56
   3  -1   9  284.60    3.27
   3  -1   9  293.54    3.98
   3  -1  10   50.25    1.68
   3  -1  10   49.81    1.71
   3  -1  10   47.26    1.55
   3  -1  10   49.30    1.58
   3  -1  11   47.42    1.47
   3  -1  11   47.01    1.40
   3  -1  11   43.78    1.36
   3  -1  11   46.10    1.47
  -3   0  12   39.45    1.20
  -3   0  11  374.29    4.27
  -3   0  11  383.90    4.57
  -3   0  10  255.85    3.50
  -3   0  10  246.66    3.77
  -3   0  10  254.31    3.33
  -3   0  10  253.49    3.43
  -3   0   9  153.69    2.77
  -3   0   9  136.20    2.68
  -3   0   9  144.80    2.67
  -3   0   9  142.67    2.92
  -3   0   9  141.94    2.52
  -3   0   9  142.47    3.16
  -3   0   9  153.67    2.69
  -3   0   8  145.79    2.61
  -3   0   8  145.91    2.76
  -3   0   8  141.67    2.76
  -3   0   8  145.19    2.63
  -3   0   8  136.03    2.32
  -3   0   8  143.15    3.06
  -3   0   8  142.91    2.38
  -3   0   7   88.08    1.94
  -3   0   7   95.68    2.00
  -3   0   7   91.05    2.09
  -3   0   7   87.78    1.96
  -3   0   7   88.54    1.73
  -3   0   7   89.05    2.25
  -3   0   7   88.47    2.03
  -3   0   7   88.31    1.68
   3   0  -7   91.74    2.46
  -3   0   6  202.26    2.89
  -3   0   6  216.05    2.78
  -3   0   6  216.57    2.99
  -3   0   6  208.90    2.43
  -3   0   6  211.98    2.85
  -3   0   6  206.25    2.89
   3   0  -6  206.49    3.27
  -3   0   6  208.70    3.22
  -3   0   6  204.95    2.35
  -3   0   5  323.00    3.36
  -3   0   5  338.82    2.86
  -3   0   5  328.54    3.36
  -3   0   5  316.13    3.25
   3   0  -5  312.49    3.54
   3   0  -5  344.37    2.50
  -3   0   5  335.34    3.80
  -3   0   5  327.38    2.72
  -3   0   5  315.88    3.60
   3   0  -4   69.72    1.50
   3   0  -4   70.59    0.95
   3   0  -3  114.96    0.75
   3   0  -3  110.57    0.98
  -3   0   3  108.69    2.27
  -3   0   3  115.18    0.91
   3   0  -3  105.22    1.71
   3   0  -2  145.67    1.89
  -3   0   2  145.79    0.93
   3   0  -2  147.42    0.94
  -3   0   1 6615.95    7.11
  -3   0   1 6464.70    8.23
  -3   0   1 6063.71   18.48
   3   0  -1 5918.04   11.45
  -3   0   0 2237.80   10.20
   3   0   0 2293.64    8.58
  -3   0   0 2280.07    4.80
  -3   0   0 2228.97    5.11
   3   0   0 2303.32    7.58
  -3   0  -1  847.95    5.66
   3   0   1  844.86    4.63
  -3   0  -1  848.37    3.28
   3   0   1  852.08    2.96
   3   0   1  860.55    4.62
  -3   0  -2   27.90    0.95
   3   0   2   28.80    0.75
   3   0   2   28.61    0.61
   3   0   2   26.46    0.57
   3   0   2   29.87    0.93
  -3   0  -3    9.15    0.59
   3   0   3    9.31    0.39
   3   0   3    9.49    0.59
  -3   0  -4 1829.35    8.23
   3   0   4 1414.41    5.60
   3   0   4 1675.77    7.71
   3   0   4 1231.91    5.01
   3   0   4 1928.16    6.15
   3   0   4 1855.32    7.87
   3   0   4 1849.25    5.68
  -3   0  -5   51.96    1.55
   3   0   5   53.69    1.40
   3   0   5   51.82    1.40
   3   0   5   54.01    1.41
   3   0   5   57.59    1.69
   3   0   5   56.61    1.20
   3   0   5   53.24    1.22
  -3   0  -5   53.35    1.18
   3   0   5   53.83    1.41
   3   0   6  478.62    4.03
   3   0   6  487.57    4.66
   3   0   6  484.58    4.54
   3   0   6  509.40    4.41
  -3   0  -6  494.18    4.04
  -3   0  -6  523.25    4.39
   3   0   6  492.71    4.80
   3   0   6  496.35    3.89
   3   0   6  488.17    4.48
   3   0   7  182.49    2.67
   3   0   7  177.80    2.79
   3   0   7  183.75    3.13
   3   0   7  177.87    2.97
   3   0   7  179.23    2.66
   3   0   7  171.08    2.83
   3   0   8   24.85    1.22
   3   0   8   22.17    1.05
   3   0   8   25.62    1.21
   3   0   8   22.93    1.11
   3   0   8   23.72    1.07
   3   0   9    0.65    0.31
   3   0   9    1.50    0.43
   3   0   9    1.73    0.39
   3   0   9    1.40    0.33
   3   0  10   76.66    2.03
   3   0  10   76.41    2.08
   3   0  10   75.40    2.02
   3   0  10   75.23    1.91
   3   0  10   74.64    1.88
   3   0  11   27.22    1.11
   3   0  11   25.47    1.02
   3   0  11   26.71    1.10
  -3   1  11   29.59    1.16
  -3   1  11   28.81    1.20
  -3   1  10   39.02    1.50
  -3   1  10   40.46    1.39
  -3   1  10   38.57    1.43
  -3   1  10   39.08    1.58
  -3   1  10   40.95    1.44
  -3   1   9   88.89    2.34
  -3   1   9   92.82    2.17
  -3   1   9   88.88    2.41
  -3   1   9   90.06    2.17
  -3   1   9   95.02    2.24
  -3   1   8   78.89    2.00
  -3   1   8   78.75    2.25
  -3   1   8   77.09    2.10
  -3   1   8   80.45    1.95
  -3   1   8   85.88    2.05
  -3   1   7  120.22    2.34
  -3   1   7  121.34    2.66
  -3   1   7  121.77    2.31
  -3   1   7  118.45    2.46
  -3   1   7  117.12    2.18
  -3   1   7  127.75    2.26
  -3   1   6   69.11    1.70
  -3   1   6   77.04    1.66
   3   1  -6   68.48    1.91
  -3   1   6   75.83    1.73
  -3   1   6   70.12    1.55
  -3   1   6   70.85    1.77
  -3   1   6   73.51    1.90
  -3   1   6   71.69    1.51
  -3   1   6   76.67    1.70
  -3   1   5  396.49    3.96
  -3   1   5  403.73    3.71
  -3   1   5  393.82    3.48
  -3   1   5  397.92    3.89
   3   1  -5  405.18    4.12
   3   1  -5  411.55    3.22
  -3   1   5  412.31    4.24
  -3   1   5  406.47    3.29
   3   1  -4  148.69    1.30
  -3   1   4  144.89    2.16
   3   1  -4  142.77    2.18
   3   1  -4  139.17    1.64
  -3   1   3  817.25    5.16
   3   1  -3  807.48    4.72
   3   1  -2 2074.04    5.05
   3   1  -2 2077.48    7.13
  -3   1   1  934.57    6.20
   3   1  -1  774.26    2.92
   3   1  -1  885.48    3.04
  -3   1   1  919.50    2.66
   3   1  -1  891.76    4.40
   3   1   0 2783.35    5.48
  -3   1   0 2747.78   11.02
  -3   1   0 2821.02    4.45
   3   1   0 2846.28    5.62
  -3   1   0 2799.02    5.25
   3   1   0 2881.08    8.35
  -3   1  -1  741.99    5.49
   3   1   1  749.35    3.09
  -3   1  -1  739.81    2.92
   3   1   1  742.77    4.23
   3   1   1  733.21    2.94
   3   1   2  188.39    1.68
   3   1   2  190.71    2.25
   3   1   3   12.66    0.43
  -3   1  -3   13.10    0.35
   3   1   3   11.89    0.47
   3   1   3   12.07    0.60
  -3   1  -4  798.28    4.71
   3   1   4  810.25    3.77
   3   1   4  816.14    4.71
   3   1   4  822.42    5.54
   3   1   4  855.71    4.37
  -3   1  -4  853.79    4.66
   3   1   4  845.87    4.07
  -3   1  -4  846.80    4.58
   3   1   4  847.24    3.72
   3   1   4  810.92    4.94
   3   1   5  426.65    3.13
   3   1   5  401.65    3.58
   3   1   5  416.75    3.98
   3   1   5  436.32    4.42
   3   1   5  426.78    3.22
   3   1   5  417.12    3.81
  -3   1  -5  436.34    3.78
   3   1   5  425.50    3.17
  -3   1  -5  424.74    3.60
   3   1   5  428.93    2.89
   3   1   5  399.98    3.55
   3   1   6  224.42    2.91
   3   1   6  225.88    2.52
  -3   1  -6  260.58    3.26
   3   1   6  231.81    3.12
   3   1   6  230.94    2.97
   3   1   6  244.25    3.23
  -3   1  -6  257.79    3.35
   3   1   6  241.03    2.71
   3   1   6  228.76    2.87
   3   1   7  182.74    2.96
   3   1   7  175.86    2.53
   3   1   7  180.99    2.79
   3   1   7  179.42    2.93
   3   1   7  182.46    2.52
   3   1   8  340.49    3.91
   3   1   8  347.77    4.38
   3   1   8  347.30    4.30
   3   1   8  348.90    3.83
   3   1   8  346.98    3.97
   3   1   9  264.59    3.67
   3   1   9  273.48    3.60
   3   1   9  264.43    3.79
   3   1   9  263.29    3.48
   3   1   9  265.77    3.96
   3   1  10   55.14    1.66
   3   1  10   51.98    1.73
   3   1  10   54.06    1.66
   3   1  10   55.26    1.57
   3   1  11   56.59    1.54
   3   1  11   53.20    1.49
   3   1  11   56.34    1.44
  -3   2  11  136.61    2.42
  -3   2  11  134.36    2.46
  -3   2  11  133.16    2.46
  -3   2  10  204.22    3.40
  -3   2  10  200.32    3.22
  -3   2  10  193.05    3.34
  -3   2  10  199.05    3.08
  -3   2   9   36.59    1.44
  -3   2   9   37.62    1.50
  -3   2   9   36.23    1.52
  -3   2   9   39.26    1.48
  -3   2   8   38.54    1.47
  -3   2   8   39.11    1.58
  -3   2   8   37.49    1.53
  -3   2   8   37.60    1.43
  -3   2   8   40.36    1.50
  -3   2   7   68.42    1.84
  -3   2   7   68.55    1.94
  -3   2   7   70.61    1.89
  -3   2   7   73.78    2.07
  -3   2   7   75.49    1.71
  -3   2   7   74.18    1.92
   3   2  -6  133.95    2.31
  -3   2   6  130.76    2.45
  -3   2   6  138.91    2.38
  -3   2   6  128.07    2.39
   3   2  -6  143.32    2.84
  -3   2   6  132.41    2.55
  -3   2   6  143.57    2.74
  -3   2   6  136.02    2.41
  -3   2   6  140.81    2.22
  -3   2   6  131.80    2.25
  -3   2   5  120.19    2.19
  -3   2   5  128.26    2.37
  -3   2   5  119.18    2.06
  -3   2   5  118.12    2.27
  -3   2   5  114.24    2.12
   3   2  -5  119.88    1.94
  -3   2   5  130.75    2.46
  -3   2   5  121.97    2.23
  -3   2   5  115.95    1.99
   3   2  -5  123.87    2.34
   3   2  -5  119.73    1.55
  -3   2   4 1652.88    7.73
  -3   2   4 1688.57    7.08
  -3   2   4 1657.22    7.96
  -3   2   4 1609.22    7.43
  -3   2   4 1568.26    6.83
   3   2  -4 1594.62    5.45
   3   2  -4 1577.54    6.45
   3   2  -4 1631.22    7.62
  -3   2   3  505.22    3.66
   3   2  -3  498.95    3.27
   3   2  -3  505.76    2.95
   3   2  -3  494.37    3.82
  -3   2   2 1089.29    2.30
  -3   2   2 1081.61    2.60
  -3   2   2 1054.21    5.16
   3   2  -2 1068.42    4.48
   3   2  -2 1038.07    5.11
   3   2  -2 1083.05    4.15
  -3   2   1 2654.34    8.05
   3   2  -1 2636.71    6.63
   3   2  -1 2708.34    7.80
  -3   2   1 2729.80    5.43
  -3   2   1 2623.62    4.58
   3   2  -1 2589.96    6.36
   3   2   0  723.08    3.21
   3   2   0  731.27    3.37
  -3   2   0  726.85    3.16
   3   2   0  733.77    4.10
  -3   2   0  722.73    3.86
  -3   2  -1  115.03    1.41
  -3   2  -1  115.11    1.22
   3   2   1  121.01    1.41
  -3   2  -1  116.53    1.16
   3   2   1  111.66    1.58
  -3   2  -1  110.31    1.26
  -3   2  -2  899.74    4.35
  -3   2  -2  938.47    4.14
   3   2   2 1013.73    4.29
   3   2   2  994.65    3.80
   3   2   2 1008.77    4.88
  -3   2  -3  352.85    3.01
  -3   2  -3  339.73    2.88
   3   2   3  375.98    2.74
   3   2   3  385.46    2.45
   3   2   3  360.79    2.98
   3   2   4  100.47    1.67
   3   2   4  101.71    1.59
   3   2   4  106.69    1.88
   3   2   4  107.23    1.36
   3   2   4  106.74    2.06
  -3   2  -4   98.52    1.79
   3   2   4  101.97    1.51
   3   2   4  102.89    1.32
  -3   2  -4  103.55    1.85
   3   2   4  104.17    1.66
   3   2   5  301.29    2.49
   3   2   5  311.30    3.66
  -3   2  -5  317.17    3.52
   3   2   5  305.92    3.52
   3   2   5  300.63    2.84
  -3   2  -5  292.17    3.47
   3   2   5  301.42    2.76
   3   2   5  297.41    3.32
   3   2   5  300.87    2.41
   3   2   5  294.03    2.89
   3   2   5  290.40    2.96
   3   2   6   25.19    0.81
   3   2   6   25.46    0.97
  -3   2  -6   26.15    1.09
   3   2   6   29.55    1.19
   3   2   6   28.76    0.91
  -3   2  -6   31.51    1.32
   3   2   6   28.86    0.93
   3   2   6   25.31    1.03
   3   2   6   33.66    0.89
   3   2   6   30.66    1.14
   3   2   7  416.04    4.61
   3   2   7  415.27    3.70
   3   2   7  416.56    4.33
   3   2   7  419.45    4.44
   3   2   7  427.24    3.78
   3   2   8   65.80    1.63
   3   2   8   67.76    1.86
   3   2   8   69.41    1.95
   3   2   8   70.45    1.67
   3   2   9   12.25    0.77
   3   2   9   10.19    0.74
   3   2   9   10.56    0.73
   3   2   9   11.62    0.86
   3   2  10   24.98    1.07
   3   2  10   25.50    1.03
   3   2  10   25.71    1.09
   3   2  10   25.39    1.18
   3   2  11   46.04    1.33
   3   2  11   43.59    1.38
  -3   3  11    3.95    0.47
  -3   3  11    4.07    0.47
  -3   3  10  141.50    2.76
  -3   3  10  139.72    2.73
  -3   3  10  138.43    2.85
  -3   3   9   85.27    2.34
  -3   3   9   91.52    2.35
  -3   3   9   94.54    2.29
  -3   3   9   92.36    2.47
  -3   3   8  179.17    2.41
  -3   3   8  186.36    3.50
  -3   3   8  180.81    3.32
  -3   3   8  175.10    3.39
  -3   3   8  183.04    3.28
  -3   3   8  184.67    2.75
   3   3  -8  178.64    3.23
  -3   3   7  157.92    3.04
  -3   3   7  153.65    2.30
   3   3  -7  154.34    2.90
  -3   3   7  158.19    2.99
  -3   3   7  148.36    3.01
  -3   3   7  156.82    2.61
  -3   3   7  156.15    3.01
  -3   3   6  220.18    3.03
  -3   3   6  219.47    3.26
  -3   3   6  230.61    3.33
   3   3  -6  216.91    3.25
  -3   3   6  213.17    3.45
   3   3  -6  222.92    3.33
  -3   3   6  213.44    3.37
  -3   3   6  218.41    3.39
  -3   3   6  212.04    2.97
   3   3  -6  229.02    3.74
  -3   3   5   41.64    1.35
  -3   3   5   44.39    1.51
  -3   3   5   42.03    1.31
   3   3  -5   41.72    1.35
  -3   3   5   40.36    1.43
   3   3  -5   40.35    1.27
  -3   3   5   40.88    1.42
   3   3  -5   42.08    1.11
  -3   3   5   41.57    1.32
  -3   3   5   39.26    1.33
   3   3  -5   45.42    1.49
  -3   3   4   56.24    1.49
  -3   3   4   62.49    1.85
   3   3  -4   60.09    1.53
  -3   3   4   66.04    1.47
  -3   3   4   63.97    1.69
   3   3  -4   62.85    1.56
   3   3  -4   60.02    1.41
  -3   3   4   59.41    1.61
  -3   3   4   72.76    1.77
   3   3  -4   60.07    1.24
  -3   3   4   70.96    1.65
  -3   3   3  378.69    4.06
   3   3  -3  379.38    2.96
  -3   3   3  376.65    3.24
   3   3  -3  374.89    3.28
  -3   3   3  385.55    3.83
   3   3  -3  385.33    3.51
  -3   3   2 3420.71    8.91
   3   3  -2 3512.07    9.25
  -3   3   2 3686.57    5.99
   3   3  -2 3383.46    8.58
   3   3  -2 3580.17    9.80
  -3   3   1  715.54    3.23
  -3   3   1  716.93    3.58
  -3   3   1  715.99    1.89
   3   3  -1  724.74    4.02
   3   3  -1  727.42    3.85
   3   3  -1  727.11    4.13
   3   3   0  435.97    3.15
  -3   3   0  444.09    2.37
  -3   3   0  453.45    2.31
   3   3   0  435.66    3.00
  -3   3   0  458.87    1.96
   3   3   0  454.32    2.97
  -3   3   0  445.67    2.90
  -3   3  -1 1364.75    5.58
  -3   3  -1 1388.09    4.84
   3   3   1 1385.27    5.33
   3   3   1 1474.85    5.24
   3   3   1 1470.39    5.52
  -3   3  -2  692.42    4.09
   3   3   2  728.56    3.98
   3   3   2  705.61    3.51
   3   3   2  706.69    3.79
  -3   3  -2  679.45    4.34
   3   3   3  317.75    3.51
   3   3   3  294.54    2.49
   3   3   3  313.35    3.17
  -3   3  -3  326.26    5.68
   3   3   3  303.37    2.56
   3   3   3  315.41    2.38
   3   3   3  315.95    3.20
  -3   3  -3  308.39    3.20
   3   3   3  311.65    2.69
  -3   3  -3  285.32    3.07
   3   3   3  315.07    2.50
   3   3   4  228.45    3.16
   3   3   4  214.32    2.13
   3   3   4  220.45    2.39
   3   3   4  232.85    3.12
   3   3   4  216.81    2.65
   3   3   4  218.18    2.81
  -3   3  -4  208.41    2.92
   3   3   4  220.58    2.39
   3   3   4  227.13    2.10
  -3   3  -4  207.81    2.88
   3   3   4  209.91    2.04
   3   3   5  155.10    2.73
   3   3   5  151.00    2.17
  -3   3  -5  156.60    2.75
   3   3   5  161.72    2.67
   3   3   5  146.13    2.15
   3   3   5  149.42    1.80
  -3   3  -5  147.11    2.83
   3   3   5  152.61    2.09
   3   3   5  154.96    1.78
   3   3   5  142.92    2.42
   3   3   6   36.45    0.96
   3   3   6   36.25    1.17
   3   3   6   38.38    1.43
   3   3   6   38.72    1.29
   3   3   6   38.01    1.11
   3   3   6   34.47    1.26
   3   3   7   15.40    0.97
   3   3   7   13.20    0.64
   3   3   7   12.60    0.78
   3   3   7   13.65    0.81
   3   3   7   14.13    0.70
   3   3   7   11.51    0.78
   3   3   8  167.56    3.11
   3   3   8  169.35    2.94
   3   3   8  180.69    2.64
   3   3   8  168.06    2.90
   3   3   8  182.60    2.97
   3   3   8  174.62    2.52
   3   3   9  165.86    2.99
   3   3   9  163.77    2.59
   3   3   9  169.23    2.55
   3   3  10    2.18    0.36
   3   3  10    1.40    0.38
   3   3  10    1.93    0.32
   3   3  11   49.85    1.31
   3   3  11   48.58    1.40
  -3   4  11   22.25    0.96
   3   4 -11   22.52    1.17
  -3   4  11   23.53    1.03
  -3   4  10   81.91    2.11
  -3   4  10   80.43    2.17
  -3   4   9    4.40    0.59
  -3   4   9    2.19    0.29
  -3   4   9    3.35    0.51
   3   4  -9    3.31    0.51
  -3   4   9    2.96    0.52
  -3   4   9    3.48    0.55
  -3   4   9    3.20    0.40
  -3   4   8  110.82    2.70
  -3   4   8  107.28    1.95
  -3   4   8  106.44    2.55
  -3   4   8  104.49    2.62
   3   4  -8  109.81    2.67
  -3   4   8  109.93    2.82
  -3   4   8  108.21    2.19
  -3   4   7   63.80    1.61
   3   4  -7   63.12    1.99
  -3   4   7   63.03    2.06
  -3   4   7   60.63    1.96
  -3   4   7   66.20    2.17
  -3   4   7   65.49    2.02
  -3   4   7   65.25    1.75
  -3   4   6 1131.14    8.56
   3   4  -6 1112.78    7.88
  -3   4   6 1114.87    8.28
  -3   4   6 1094.41    8.16
  -3   4   6 1092.45    7.11
  -3   4   6 1122.30    7.20
  -3   4   5 1669.37    9.70
  -3   4   5 1666.80    9.06
  -3   4   5 1518.38    9.17
   3   4  -5 1579.91    8.87
  -3   4   5 1615.65    9.55
  -3   4   5 1624.42    8.65
   3   4  -5 1603.83    9.16
  -3   4   5 1605.16    9.50
   3   4  -5 1647.77    7.92
   3   4  -5 1655.42    9.48
  -3   4   4  935.64    6.35
  -3   4   4  950.99    7.65
  -3   4   4  936.19    6.88
   3   4  -4  934.38    6.46
  -3   4   4  958.23    6.94
   3   4  -4  909.75    6.30
  -3   4   4  940.76    6.56
   3   4  -4  930.44    6.34
   3   4  -4  918.94    5.57
  -3   4   4  917.56    6.75
  -3   4   3  282.38    4.34
  -3   4   3  272.10    2.95
   3   4  -3  295.01    3.47
   3   4  -3  272.75    3.17
  -3   4   3  290.78    3.66
  -3   4   3  275.06    3.51
  -3   4   3  280.56    3.42
  -3   4   3  280.51    3.23
   3   4  -3  263.27    2.82
   3   4  -3  289.50    3.30
  -3   4   2  209.76    3.81
   3   4  -2  227.77    3.25
   3   4  -2  220.87    2.85
   3   4  -2  202.28    2.53
  -3   4   2  216.52    3.20
  -3   4   2  211.71    1.75
  -3   4   2  223.01    2.98
   3   4  -2  203.89    2.40
   3   4  -2  211.47    2.53
   3   4  -1  729.74    4.39
  -3   4   1  760.73    3.93
  -3   4   1  681.16    7.12
   3   4  -1  743.09    5.07
  -3   4   1  775.40    2.74
   3   4  -1  728.22    4.58
  -3   4   1  727.27    5.11
   3   4  -1  732.46    4.22
  -3   4   0 1254.54   10.09
  -3   4   0 1258.59    4.51
   3   4   0 1270.89    5.85
  -3   4   0 1269.83    5.64
   3   4   0 1255.54    5.39
  -3   4  -1  134.53    3.46
   3   4   1  141.99    1.84
  -3   4  -1  139.88    1.78
   3   4   1  127.05    1.79
   3   4   1  140.39    2.14
   3   4   1  140.68    2.35
  -3   4  -1  136.42    2.05
   3   4   1  130.82    1.49
   3   4   2   17.76    0.87
   3   4   2   16.15    0.60
  -3   4  -2   17.41    1.34
   3   4   2   15.64    0.67
  -3   4  -2   17.91    0.75
   3   4   2   15.92    0.66
  -3   4  -2   17.86    0.82
   3   4   2   16.82    0.76
   3   4   2   16.31    0.75
   3   4   3  623.31    4.76
   3   4   3  623.88    4.16
  -3   4  -3  621.12    8.18
   3   4   3  622.32    4.75
   3   4   3  658.02    5.37
  -3   4  -3  597.33    4.85
   3   4   3  633.62    4.26
   3   4   3  608.48    5.24
  -3   4  -3  603.23    5.20
   3   4   3  636.72    3.76
   3   4   3  614.70    3.82
   3   4   4   67.39    1.82
   3   4   4   65.27    1.63
   3   4   4   63.76    1.55
  -3   4  -4   64.72    2.83
   3   4   4   72.25    1.80
  -3   4  -4   63.55    1.79
   3   4   4   69.23    1.49
  -3   4  -4   65.51    1.87
   3   4   4   72.34    1.26
   3   4   4   69.48    1.38
   3   4   4   69.43    1.76
   3   4   5  215.88    2.27
   3   4   5  201.91    3.33
  -3   4  -5  196.03    5.15
   3   4   5  198.85    2.55
   3   4   5  218.04    3.15
   3   4   5  198.43    2.22
  -3   4  -5  198.22    3.54
   3   4   5  203.14    2.59
  -3   4  -5  189.87    3.54
   3   4   5  191.71    2.64
   3   4   5  209.27    3.19
   3   4   5  190.59    2.95
   3   4   6   75.47    2.13
   3   4   6   75.06    1.42
   3   4   6   74.59    1.95
   3   4   6   77.06    1.74
   3   4   6   80.17    1.86
   3   4   6   75.60    1.61
   3   4   7  143.97    3.01
   3   4   7  149.13    2.13
   3   4   7  149.72    2.25
   3   4   7  141.24    2.75
   3   4   8   10.89    0.84
   3   4   8   13.14    0.71
   3   4   8   12.56    0.82
   3   4   8   13.34    0.70
   3   4   8   12.56    0.84
   3   4   9   35.93    1.17
   3   4   9   32.65    1.26
   3   4   9   34.49    1.39
   3   4   9   36.69    1.40
   3   4  10    3.87    0.41
   3   4  10    4.14    0.50
   3   4  10    4.81    0.43
   3   4  11   85.55    1.76
  -3   5  11    3.87    0.41
   3   5 -11    3.53    0.47
  -3   5  11    3.53    0.42
   3   5 -10   21.42    1.24
  -3   5  10   21.42    1.06
  -3   5  10   22.79    1.14
  -3   5   9   85.56    1.62
   3   5  -9   86.86    2.27
  -3   5   9   87.00    2.35
  -3   5   9   82.80    1.83
  -3   5   9   88.19    2.11
  -3   5   9   87.87    2.49
  -3   5   8  366.06    5.00
  -3   5   8  358.11    3.62
   3   5  -8  343.32    4.81
  -3   5   8  367.59    4.74
  -3   5   8  351.14    4.02
  -3   5   8  376.98    5.46
  -3   5   7  123.02    2.31
   3   5  -7  129.22    2.97
  -3   5   7  125.85    2.90
  -3   5   7  130.91    2.58
  -3   5   7  136.02    3.32
  -3   5   7  131.56    3.01
  -3   5   6  227.18    3.81
  -3   5   6  220.42    3.38
   3   5  -6  221.91    3.81
  -3   5   6  222.67    3.86
  -3   5   6  226.57    3.41
  -3   5   6  222.94    4.14
  -3   5   5  339.56    4.62
   3   5  -5  326.23    4.42
  -3   5   5  335.69    4.38
  -3   5   5  327.77    4.57
  -3   5   5  334.88    4.15
  -3   5   5  333.21    4.79
  -3   5   4  866.32    6.57
  -3   5   4  943.76    6.13
  -3   5   4  861.12    7.65
  -3   5   4  863.07    7.11
   3   5  -4  880.92    6.85
   3   5  -4  904.26    7.11
  -3   5   4  901.11    6.68
   3   5  -4  898.57    6.23
  -3   5   4  857.59    7.13
   3   5  -4  922.40    7.08
  -3   5   3  593.90    6.67
  -3   5   3  597.56    5.13
   3   5  -3  591.26    5.37
  -3   5   3  614.49    5.10
   3   5  -3  580.17    5.24
   3   5  -3  600.41    4.89
  -3   5   3  586.48    5.56
  -3   5   3  582.34    5.24
  -3   5   3  578.62    5.47
   3   5  -3  569.23    4.88
  -3   5   2  227.45    2.96
   3   5  -2  205.38    2.89
   3   5  -2  223.18    3.42
   3   5  -2  219.53    3.09
  -3   5   2  216.73    3.26
  -3   5   2  217.62    3.23
   3   5  -2  215.81    2.82
   3   5  -2  207.97    2.67
  -3   5   2  216.51    3.09
  -3   5   2  216.07    3.09
   3   5  -1  362.82    3.66
  -3   5   1  328.78    5.18
  -3   5   1  327.67    2.91
  -3   5   1  329.06    3.93
   3   5  -1  354.35    4.18
   3   5  -1  332.74    3.33
  -3   5   1  353.49    3.80
   3   5  -1  337.56    3.75
   3   5  -1  331.21    3.54
  -3   5   1  325.26    3.91
   3   5   0  163.54    2.45
  -3   5   0  152.88    3.74
  -3   5   0  158.40    2.67
  -3   5   0  150.73    2.22
   3   5   0  173.29    2.95
  -3   5   0  150.60    1.81
   3   5   0  147.34    2.24
   3   5   0  149.77    2.47
  -3   5   0  152.01    2.80
   3   5   0  161.30    2.29
   3   5   0  166.99    2.36
   3   5   1   82.31    1.71
   3   5   1   82.71    1.92
  -3   5  -1   83.99    2.94
   3   5   1   87.91    2.02
  -3   5  -1   84.97    2.22
  -3   5  -1   85.64    1.57
   3   5   1   81.38    1.78
   3   5   1   82.99    1.66
   3   5   1   83.64    1.71
  -3   5  -1   80.44    1.80
   3   5   1   83.79    1.58
   3   5   2 1123.88    7.33
   3   5   2 1162.25    5.19
  -3   5  -2 1137.19    7.40
   3   5   2 1188.00    7.32
  -3   5  -2 1148.39    6.63
   3   5   2 1161.56    6.13
   3   5   2 1102.96    6.18
   3   5   2 1150.95    6.56
  -3   5  -2 1144.74    8.72
   3   5   2 1150.07    5.65
   3   5   2 1157.14    6.67
  -3   5  -2 1104.89   10.97
   3   5   3  483.36    4.04
   3   5   3  492.20    5.05
  -3   5  -3  499.97    7.68
   3   5   3  490.63    3.57
   3   5   3  471.55    4.69
   3   5   3  490.62    4.48
   3   5   3  506.57    3.71
  -3   5  -3  520.92    5.12
   3   5   3  500.11    4.16
  -3   5  -3  519.04    5.50
  -3   5  -3  507.26    6.29
   3   5   3  502.71    4.51
  -3   5  -4  755.93    9.84
   3   5   4  774.45    4.83
  -3   5  -4  723.78    6.79
   3   5   4  821.69    5.52
   3   5   4  795.86    5.95
   3   5   4  811.81    4.69
  -3   5  -4  813.87    8.68
   3   5   4  805.86    6.13
   3   5   4  793.95    5.10
   3   5   4  802.66    6.74
   3   5   5  841.00    7.26
   3   5   5  830.56    4.93
   3   5   5  821.37    5.86
   3   5   5  834.31    5.40
   3   5   5  835.79    6.57
   3   5   6  200.31    3.67
   3   5   6  205.05    2.95
   3   5   6  200.43    2.41
   3   5   6  194.99    2.72
   3   5   6  195.52    3.31
   3   5   7   61.76    2.06
   3   5   7   63.10    1.39
   3   5   7   62.56    1.46
   3   5   7   62.64    1.73
  -3   5  -7   58.11    2.75
   3   5   7   58.66    1.84
   3   5   8  208.39    3.65
   3   5   8  223.94    2.74
   3   5   8  224.87    2.70
   3   5   8  209.17    3.35
   3   5   8  221.33    3.33
  -3   5  -8  199.29    4.82
   3   5   9   86.67    1.75
   3   5   9   84.06    2.00
   3   5   9   78.06    1.90
   3   5   9   90.43    1.70
  -3   5  -9   75.34    2.68
   3   5   9   80.86    2.09
   3   5  10   17.59    0.76
   3   5  10   18.91    0.93
  -3   6  10   17.74    0.92
  -3   6  10   19.20    0.97
  -3   6   9   57.34    1.30
   3   6  -9   61.51    2.19
   3   6  -9   56.25    1.74
  -3   6   9   60.23    1.89
  -3   6   9   63.00    2.02
  -3   6   9   57.95    1.48
  -3   6   8    5.79    0.67
  -3   6   8    6.10    0.50
   3   6  -8    5.40    0.63
  -3   6   8    6.04    0.73
  -3   6   8    6.04    0.56
  -3   6   7  534.00    4.96
  -3   6   7  545.04    6.84
   3   6  -7  520.09    6.16
  -3   6   7  556.84    6.36
  -3   6   7  536.86    5.26
  -3   6   6  251.61    4.23
  -3   6   6  250.25    3.72
  -3   6   6  242.59    4.15
   3   6  -6  249.24    4.27
  -3   6   6  250.52    4.64
  -3   6   6  242.67    3.77
  -3   6   5  389.92    5.03
  -3   6   5  400.52    3.93
  -3   6   5  388.22    5.08
  -3   6   5  396.05    5.31
   3   6  -5  396.81    5.25
  -3   6   5  397.94    5.63
  -3   6   4  316.10    4.85
  -3   6   4  313.35    4.23
   3   6  -4  310.90    4.46
   3   6  -4  315.00    4.89
  -3   6   4  316.49    4.70
  -3   6   4  323.87    4.18
  -3   6   3  219.84    3.29
  -3   6   3  210.35    3.26
   3   6  -3  210.95    3.75
  -3   6   3  217.76    3.37
   3   6  -3  207.01    3.46
  -3   6   3  215.15    3.57
  -3   6   2   95.77    2.22
  -3   6   2   97.62    2.93
   3   6  -2   97.17    2.40
  -3   6   2   95.45    2.17
   3   6  -2   97.13    2.27
   3   6  -2   95.56    2.26
   3   6  -2   94.22    2.17
  -3   6   2   98.60    2.30
   3   6  -2  100.11    2.10
  -3   6   1   30.15    1.69
   3   6  -1   35.36    1.42
  -3   6   1   31.36    1.33
   3   6  -1   32.89    1.20
   3   6  -1   29.40    1.22
   3   6  -1   31.07    1.26
  -3   6   1   30.10    1.19
   3   6  -1   25.97    1.07
  -3   6   1   32.90    1.21
   3   6   0   79.15    1.83
   3   6   0   78.94    1.72
  -3   6   0   75.74    2.74
  -3   6   0   76.47    1.85
   3   6   0   85.07    2.25
   3   6   0   81.05    1.89
  -3   6   0   72.36    2.08
   3   6   0   81.54    1.95
  -3   6   0   79.92    1.80
   3   6   0   84.97    1.89
  -3   6  -1  769.41    9.04
   3   6   1  757.62    5.58
   3   6   1  828.05    6.45
  -3   6  -1  754.29    7.06
   3   6   1  792.34    5.65
   3   6   1  800.90    6.04
   3   6   1  832.03    5.59
  -3   6  -1  800.50    6.33
   3   6   1  789.58    5.56
   3   6   2  619.08    5.01
   3   6   2  640.75    5.87
  -3   6  -2  623.15    8.44
   3   6   2  671.08    4.17
  -3   6  -2  671.37    6.36
  -3   6  -2  723.88    6.10
   3   6   2  652.01    5.42
  -3   6  -2  652.76    7.02
  -3   6  -2  667.58    5.56
   3   6   2  684.35    5.26
   3   6   2  664.15    4.80
   3   6   2  633.61    5.18
   3   6   3   78.22    1.76
   3   6   3   81.03    2.20
  -3   6  -3   79.64    3.19
   3   6   3   82.68    1.56
   3   6   3   83.19    2.00
   3   6   3   82.70    1.97
  -3   6  -3   81.66    2.29
  -3   6  -3   81.81    2.67
   3   6   4   29.45    1.40
   3   6   4   28.79    1.05
  -3   6  -4   28.49    2.05
   3   6   4   29.03    1.20
   3   6   4   28.84    1.00
  -3   6  -4   26.84    1.67
   3   6   4   32.28    1.32
   3   6   5   36.73    1.63
   3   6   5   33.38    1.13
   3   6   5   33.84    1.24
  -3   6  -5   32.27    1.94
   3   6   5   33.38    1.41
   3   6   5   34.32    1.10
   3   6   6   85.88    1.67
   3   6   6   83.40    1.93
   3   6   6   77.84    1.74
   3   6   6   82.12    2.47
  -3   6  -6   75.25    3.05
   3   6   6   79.21    2.22
   3   6   7  394.00    5.29
   3   6   7  386.37    4.21
   3   6   7  416.73    3.55
  -3   6  -7  357.09    6.44
   3   6   7  403.78    3.59
   3   6   7  381.44    4.75
   3   6   8   40.80    1.09
   3   6   8   37.39    1.06
   3   6   8   38.28    1.33
  -3   6  -8   33.99    1.89
   3   6   8   38.29    1.57
   3   6   8   35.92    1.39
   3   6   9    1.62    0.34
   3   6   9    1.52    0.36
   3   6   9    1.61    0.26
   3   6   9    2.17    0.36
  -3   6  -9    1.42    0.44
   3   6  10    5.55    0.41
   3   6  10    6.16    0.52
  -3   6 -10    5.52    0.59
  -3   7   9   64.86    1.81
  -3   7   9   67.61    1.28
   3   7  -9   65.94    1.71
  -3   7   9   70.21    1.95
   3   7  -9   66.79    2.07
  -3   7   9   64.36    1.48
  -3   7   8   13.45    0.93
  -3   7   8   12.93    0.68
   3   7  -8   12.02    1.02
   3   7  -8   12.76    0.88
  -3   7   8   13.31    0.77
  -3   7   8   13.93    1.00
  -3   7   7  322.41    4.81
  -3   7   7  320.88    3.64
   3   7  -7  316.13    5.32
   3   7  -7  303.61    4.61
  -3   7   7  343.84    5.38
  -3   7   7  338.52    4.12
  -3   7   6  168.53    3.04
   3   7  -6  158.90    3.83
   3   7  -6  161.38    3.51
  -3   7   6  172.49    3.96
  -3   7   6  166.37    3.56
  -3   7   6  172.55    3.12
  -3   7   5  110.88    2.86
  -3   7   5  103.56    2.10
  -3   7   5  102.82    2.62
   3   7  -5   96.64    2.91
  -3   7   5  110.37    3.11
   3   7  -5  103.07    2.79
  -3   7   5  112.24    2.58
   3   7  -4  170.34    3.69
   3   7  -4  169.37    3.52
  -3   7   4  185.84    3.29
  -3   7   4  182.50    3.85
  -3   7   4  183.08    3.51
  -3   7   4  171.20    2.91
  -3   7   3  359.40    4.51
  -3   7   3  362.60    4.61
  -3   7   3  358.19    5.60
   3   7  -3  356.86    5.12
  -3   7   3  362.69    4.93
   3   7  -3  348.16    4.90
  -3   7   3  356.67    4.49
  -3   7   2   52.80    1.79
   3   7  -2   55.91    1.70
  -3   7   2   55.50    2.32
   3   7  -2   55.70    1.95
   3   7  -2   51.28    1.84
  -3   7   2   53.91    1.70
  -3   7   2   55.35    1.80
   3   7  -1   84.91    2.08
  -3   7   1   80.20    2.90
   3   7  -1   82.08    2.20
  -3   7   1   79.86    2.24
  -3   7   1   81.69    2.01
   3   7   0   18.19    0.99
  -3   7   0   15.67    1.36
  -3   7   0   16.39    1.09
   3   7   0   16.21    0.99
  -3   7   0   17.22    0.88
   3   7   1  408.58    4.54
   3   7   1  410.14    4.28
  -3   7  -1  399.40    6.70
   3   7   1  411.30    4.69
  -3   7  -1  405.45    5.55
   3   7   2  147.67    2.69
  -3   7  -2  147.27    4.28
   3   7   2  157.53    2.14
   3   7   2  147.89    2.70
   3   7   2  150.39    2.82
  -3   7  -2  144.84    3.53
   3   7   3 1080.85    7.53
   3   7   3 1067.95    6.99
   3   7   3 1098.22    6.04
   3   7   3 1086.04    8.54
   3   7   3 1099.40    7.73
  -3   7  -3 1074.51   10.20
   3   7   4  849.65    7.85
   3   7   4  860.39    6.00
   3   7   4  856.30    5.60
   3   7   4  854.31    6.70
  -3   7  -4  861.35    8.01
   3   7   4  861.52    7.14
   3   7   5  244.93    2.99
   3   7   5  240.50    3.11
   3   7   5  225.43    3.20
  -3   7  -5  207.97    4.21
   3   7   5  240.78    4.31
  -3   7  -5  218.65    5.05
   3   7   5  240.57    3.87
   3   7   6   24.63    0.87
   3   7   6   24.96    1.05
  -3   7  -6   22.67    1.64
   3   7   6   26.65    1.00
   3   7   6   26.10    1.43
   3   7   6   23.87    1.24
   3   7   7   48.06    1.82
   3   7   7   49.05    1.18
   3   7   7   46.87    1.45
  -3   7  -7   41.51    1.89
   3   7   7   49.62    1.19
   3   7   7   46.89    1.65
  -3   7  -7   44.20    2.13
   3   7   8    8.25    0.67
   3   7   8    6.34    0.64
  -3   7  -8    6.10    0.73
   3   7   8    7.10    0.46
   3   7   8    6.38    0.54
  -3   7  -8    6.26    0.73
   3   7   8    7.40    0.46
   3   7   9   76.44    1.66
   3   7   9   80.61    1.42
   3   7   9   75.81    1.67
  -3   7  -9   77.69    2.08
  -3   7  -9   73.52    2.04
  -3   8   8   13.18    0.85
  -3   8   8   13.54    0.62
   3   8  -8   11.16    0.87
   3   8  -8   11.89    0.78
  -3   8   8   14.19    0.91
  -3   8   8   13.49    0.73
  -3   8   7   38.53    1.17
   3   8  -7   36.91    1.68
  -3   8   7   38.77    1.34
   3   8  -7   35.78    1.48
  -3   8   7   37.59    1.53
  -3   8   7   37.11    1.61
  -3   8   6  218.42    3.89
  -3   8   6  221.48    3.18
   3   8  -6  216.18    3.94
  -3   8   6  221.12    4.17
  -3   8   6  226.65    3.45
  -3   8   5  180.08    2.63
  -3   8   5  188.76    3.93
  -3   8   5  159.35    3.14
  -3   8   5  183.60    3.61
   3   8  -5  170.40    3.77
   3   8  -5  173.87    3.64
  -3   8   5  188.77    3.28
  -3   8   4   36.46    1.35
  -3   8   4   34.75    1.53
  -3   8   4   36.71    1.68
   3   8  -4   39.05    1.77
   3   8  -4   35.66    1.68
  -3   8   4   36.76    1.50
  -3   8   4   37.21    1.71
  -3   8   3   78.37    2.61
  -3   8   3   82.38    2.19
  -3   8   3   74.30    2.08
   3   8  -3   73.77    2.38
   3   8  -3   83.86    2.55
  -3   8   2  163.12    3.20
  -3   8   2  168.66    4.02
   3   8  -2  179.35    3.24
  -3   8   2  175.52    3.13
   3   8  -2  169.83    3.44
  -3   8   1   70.40    2.65
  -3   8   1   72.60    2.23
   3   8  -1   69.71    2.17
  -3   8   1   74.19    1.96
   3   8  -1   76.13    2.10
   3   8   0    8.25    0.76
  -3   8   0    7.46    0.99
  -3   8   0    8.82    0.85
   3   8   1  167.74    2.88
   3   8   1  167.74    3.04
  -3   8  -1  165.46    4.40
  -3   8  -1  159.89    3.68
   3   8   1  166.44    3.11
  -3   8  -2   23.15    1.68
   3   8   2   23.98    1.13
  -3   8  -2   24.57    1.52
   3   8   2   24.03    1.15
   3   8   2   26.03    1.24
   3   8   3   23.14    1.06
   3   8   3   22.52    1.13
   3   8   3   23.83    1.19
  -3   8  -3   20.53    1.63
   3   8   3   22.66    0.90
  -3   8  -3   22.50    1.53
  -3   8  -3   24.20    1.27
   3   8   4   25.89    1.03
   3   8   4   24.18    0.98
   3   8   4   25.71    1.15
  -3   8  -4   28.55    1.44
  -3   8  -4   21.65    1.55
   3   8   4   25.47    1.27
   3   8   5  302.04    3.14
   3   8   5  295.45    4.26
   3   8   5  294.21    3.43
   3   8   5  294.03    3.40
   3   8   5  299.44    4.68
   3   8   6  221.63    2.44
   3   8   6  208.42    2.87
  -3   8  -6  190.68    3.74
   3   8   6  215.53    2.57
  -3   8  -6  178.60    4.16
   3   8   6  213.96    3.49
   3   8   7   20.76    0.72
   3   8   7   18.60    0.85
  -3   8  -7   18.29    1.11
   3   8   7   16.49    0.63
   3   8   7   20.06    1.03
  -3   8  -7   16.64    1.16
   3   8   8   92.17    1.92
   3   8   8   97.48    1.45
   3   8   8   94.22    1.81
  -3   8  -8   97.40    2.29
   3   9  -7   38.59    1.55
   3   9  -7   41.21    1.42
  -3   9   7   41.78    1.41
  -3   9   7   51.38    1.19
  -3   9   7   47.12    1.34
  -3   9   6   40.91    1.50
  -3   9   6   44.48    1.27
   3   9  -6   40.36    1.70
  -3   9   6   44.91    1.41
   3   9  -6   41.40    1.56
  -3   9   5   17.82    0.94
   3   9  -5   17.04    1.18
   3   9  -5   15.55    1.05
  -3   9   5   17.56    0.77
  -3   9   5   17.28    0.94
  -3   9   4  105.88    2.15
  -3   9   4  107.98    2.54
   3   9  -4  101.28    2.69
  -3   9   4  110.45    2.42
  -3   9   3    1.03    0.31
  -3   9   3    1.15    0.40
   3   9  -3    1.32    0.43
  -3   9   3    0.97    0.34
  -3   9   2  169.29    3.23
  -3   9   2  166.28    3.69
  -3   9   2  175.18    3.02
   3   9  -2  175.69    3.53
   3   9  -2  179.72    3.17
   3   9  -1  151.06    2.96
  -3   9   1  141.53    3.50
  -3   9   1  144.95    3.15
   3   9  -1  147.96    3.14
   3   9   0    3.71    0.51
  -3   9   0    4.03    0.70
  -3   9   0    3.81    0.63
   3   9   0    4.13    0.57
   3   9   1  123.41    2.60
  -3   9  -1  121.04    3.37
  -3   9  -1  121.41    3.19
   3   9   1  129.03    2.73
   3   9   2   29.22    1.25
   3   9   2   28.37    1.27
   3   9   2   30.24    1.23
  -3   9  -2   26.73    1.64
  -3   9  -2   29.20    1.65
   3   9   3  438.44    4.70
   3   9   3  442.57    4.96
   3   9   4  163.66    2.33
   3   9   4  167.15    2.66
   3   9   4  168.05    2.46
   3   9   4  166.39    3.04
   3   9   5  106.55    1.97
   3   9   5  100.10    1.83
  -3   9  -5  106.37    2.51
   3   9   5  106.22    2.38
   3   9   5  107.02    1.69
   3   9   6    8.30    0.44
   3   9   6    7.44    0.52
  -3   9  -6    6.28    0.73
  -3   9  -6    7.58    0.69
   3   9   6    8.11    0.64
   3   9   7   51.58    1.44
   3   9   7   54.33    1.04
   3   9   7   51.56    1.28
  -3   9  -7   50.22    1.52
  -3  10   6    5.97    0.41
   3  10  -6    4.98    0.50
  -3  10   6    5.35    0.46
  -3  10   5   24.45    0.89
  -3  10   5   24.92    1.01
  -3  10   4    3.86    0.40
  -3  10   4    3.88    0.43
   3  10  -4    3.74    0.51
  -3  10   4    3.74    0.44
  -3  10   3   20.50    1.01
   3  10  -3   18.85    1.10
  -3  10   3   18.95    0.88
  -3  10   3   18.98    0.94
  -3  10   2   34.83    1.37
  -3  10   2   32.84    1.37
   3  10  -2   33.37    1.44
  -3  10   1    3.85    0.57
   3  10  -1    2.71    0.42
  -3  10   1    2.98    0.50
   3  10  -1    3.57    0.52
   3  10   0   11.98    0.77
  -3  10   0   13.05    0.97
  -3  10   0   12.42    0.95
   3  10   0   12.77    0.87
   3  10   1  112.39    2.19
  -3  10  -1  108.73    2.78
   3  10   1  109.89    2.35
   3  10   2  106.66    1.97
  -3  10  -2  101.47    2.78
   3  10   3    3.58    0.47
   3  10   3    4.01    0.39
   3  10   3    4.39    0.45
   3  10   4   36.19    1.30
   3  10   4   33.88    0.99
   3  10   5   89.17    1.93
   3  10   5   90.23    1.34
   3  11  -3   26.03    1.09
  -3  11   2   83.17    1.71
   3  11  -2   80.10    1.92
  -3  11   1   58.39    1.61
   3  11  -1   58.24    1.62
   3  11   0   31.62    1.17
   3  11   0   32.14    0.97
  -3  11   0   31.48    1.29
   3  11   1    7.67    0.59
  -3  11  -1    5.91    0.63
   3  11   1    6.84    0.45
   3  11   2   33.51    0.90
   3  11   2   32.84    1.03
   3  11   3   22.26    0.66
  -3  11  -3   16.30    1.00
   4 -11  -2   12.41    0.76
  -4 -11   2   14.82    0.79
   4 -11  -1   11.82    0.76
  -4 -11   1   13.69    0.80
   4 -11   0   53.91    1.54
  -4 -11   0   50.55    1.50
   4 -11   1   11.92    0.72
  -4 -11  -1   11.13    0.72
  -4 -11  -2    4.77    0.48
   4 -11   2    5.62    0.48
  -4 -10   5   23.64    0.67
  -4 -10   5   23.77    0.81
  -4 -10   4   29.94    0.79
  -4 -10   4   30.18    1.11
  -4 -10   3   29.98    0.82
  -4 -10   3   28.06    1.20
  -4 -10   2   73.15    2.04
   4 -10  -2   66.70    2.09
   4 -10  -1    7.31    0.73
  -4 -10   1    5.96    0.62
   4 -10   0    3.54    0.53
  -4 -10   0    3.76    0.52
   4 -10   1  120.06    2.58
  -4 -10  -1  116.02    2.61
  -4 -10  -2    1.74    0.57
  -4 -10  -2    3.48    0.48
   4 -10   2    2.75    0.45
   4 -10   2    2.09    0.38
  -4 -10  -3   38.68    1.82
   4 -10   3   41.33    1.31
  -4 -10  -3   38.35    1.42
   4 -10   3   40.17    1.31
   4 -10   4   33.97    1.03
   4 -10   4   32.49    1.07
  -4 -10  -4   33.70    1.24
  -4 -10  -4   30.88    1.61
  -4 -10  -5    9.39    1.05
  -4  -9   7    3.33    0.27
   4  -9  -7    2.25    0.46
   4  -9  -6   40.24    1.61
   4  -9  -6   38.30    1.57
  -4  -9   6   41.78    1.09
   4  -9  -5   31.06    1.54
  -4  -9   5   36.99    0.98
   4  -9  -5   33.06    1.50
  -4  -9   5   38.07    1.28
   4  -9  -4    1.41    0.46
  -4  -9   4    2.78    0.30
   4  -9  -4    2.14    0.48
  -4  -9   4    1.81    0.40
   4  -9  -3   33.35    1.70
  -4  -9   3   34.80    1.03
  -4  -9   3   36.36    1.56
   4  -9  -3   38.40    1.60
   4  -9  -2   86.94    2.74
  -4  -9   2   91.66    1.69
  -4  -9   2   90.62    2.44
   4  -9  -1  201.57    4.00
  -4  -9   1  201.96    3.69
  -4  -9   0  237.02    4.02
   4  -9   0  233.76    4.17
  -4  -9   0  243.28    4.89
   4  -9   1   46.21    1.77
   4  -9   1   43.23    1.87
  -4  -9  -1   45.72    2.14
  -4  -9  -1   43.13    1.71
  -4  -9  -2  265.07    5.14
   4  -9   2  257.08    4.32
  -4  -9  -2  258.52    4.12
   4  -9   2  266.79    4.00
   4  -9   3    4.41    0.54
  -4  -9  -3    2.94    0.49
   4  -9   3    2.50    0.45
  -4  -9  -3    3.37    0.72
   4  -9   4   70.99    1.74
   4  -9   4   69.71    1.94
  -4  -9  -4   71.91    2.03
  -4  -9  -4   69.92    2.64
  -4  -9  -5   21.18    1.07
   4  -9   5   21.20    0.84
   4  -9   5   19.18    0.93
  -4  -9  -5   20.45    1.42
   4  -9   6   40.13    1.19
  -4  -9  -6   38.94    1.82
  -4  -8   8    4.36    0.32
  -4  -8   8    3.54    0.40
  -4  -8   8    3.74    0.29
   4  -8  -7   43.14    1.77
  -4  -8   7   44.93    1.05
  -4  -8   7   43.32    1.39
  -4  -8   7   43.53    1.10
  -4  -8   6   62.64    1.33
  -4  -8   6   58.96    1.69
  -4  -8   6   61.57    1.61
  -4  -8   5   40.68    1.52
  -4  -8   5   41.48    1.15
  -4  -8   5   40.76    1.44
  -4  -8   4   33.25    1.07
  -4  -8   4   35.39    1.54
   4  -8  -3  199.07    4.36
  -4  -8   3  198.93    2.63
   4  -8  -3  195.91    4.48
  -4  -8   3  207.04    3.77
  -4  -8   2   32.89    1.53
  -4  -8   2   31.53    1.06
   4  -8  -2   31.12    1.81
   4  -8  -2   29.86    1.41
   4  -8  -2   32.82    1.75
   4  -8  -1  148.27    3.61
  -4  -8   1  142.27    3.77
  -4  -8   1  148.81    3.24
   4  -8  -1  148.43    3.85
  -4  -8   1  152.17    2.33
   4  -8   0  325.16    5.06
  -4  -8   0  321.53    4.71
   4  -8   0  316.55    5.51
  -4  -8   0  326.30    5.73
   4  -8   1   51.56    1.93
   4  -8   1   50.67    2.20
  -4  -8  -1   51.92    1.89
  -4  -8  -1   50.49    2.30
  -4  -8  -2   37.51    2.02
   4  -8   2   38.56    1.59
  -4  -8  -2   36.78    1.61
   4  -8   2   37.79    1.86
   4  -8   3   25.94    1.25
  -4  -8  -3   24.87    1.32
   4  -8   3   24.82    1.46
  -4  -8  -3   26.57    1.73
   4  -8   4  141.21    2.68
   4  -8   4  138.18    2.59
   4  -8   4  142.39    3.26
  -4  -8  -4  140.75    3.05
  -4  -8  -4  140.82    3.95
   4  -8   5  118.56    2.21
   4  -8   5  116.94    2.37
   4  -8   5  113.95    2.62
  -4  -8  -5  119.68    3.58
  -4  -8  -5  123.45    2.74
   4  -8   6   35.53    1.26
   4  -8   6   34.23    1.30
  -4  -8  -6   36.52    1.40
  -4  -8  -7    8.16    0.89
   4  -8   7    7.65    0.56
   4  -8   7    8.36    0.58
  -4  -8  -8    1.75    0.49
   4  -8   8    1.83    0.27
  -4  -7   9   18.95    0.67
  -4  -7   9   16.78    0.83
  -4  -7   8    3.03    0.30
  -4  -7   8    2.70    0.40
   4  -7  -8    2.52    0.54
  -4  -7   8    3.49    0.32
   4  -7  -7  133.24    3.38
  -4  -7   7  136.03    2.65
  -4  -7   7  146.11    2.07
  -4  -7   7  147.64    2.28
  -4  -7   6    2.36    0.32
  -4  -7   6    1.59    0.35
   4  -7  -6    1.42    0.46
  -4  -7   6    1.95    0.39
  -4  -7   5  411.50    3.73
   4  -7  -5  404.75    6.82
  -4  -7   5  410.52    4.75
  -4  -7   5  416.64    5.09
  -4  -7   4  180.70    2.58
   4  -7  -4  176.01    4.53
  -4  -7   4  186.14    3.11
  -4  -7   4  177.08    3.46
   4  -7  -3  279.81    5.03
  -4  -7   3  272.71    3.12
   4  -7  -3  290.16    5.67
  -4  -7   3  274.48    4.24
  -4  -7   3  261.46    5.11
   4  -7  -2  267.38    4.78
   4  -7  -2  271.11    5.31
  -4  -7   2  269.44    3.11
  -4  -7   2  270.03    4.21
  -4  -7   2  274.00    5.25
  -4  -7   1  118.02    2.69
   4  -7  -1  124.72    3.17
  -4  -7   1  120.16    2.03
   4  -7  -1  120.73    3.45
  -4  -7   1  120.70    3.41
   4  -7   0   43.17    1.84
  -4  -7   0   43.28    1.64
   4  -7   0   41.46    2.02
  -4  -7   0   43.13    2.02
   4  -7   1  140.07    3.15
  -4  -7  -1  135.62    2.93
   4  -7   1  135.48    3.57
  -4  -7  -1  136.13    3.64
   4  -7   2  544.03    5.20
   4  -7   2  536.29    5.79
   4  -7   2  530.40    6.98
  -4  -7  -2  554.10    7.48
  -4  -7  -2  559.26    5.98
   4  -7   3  588.53    5.80
  -4  -7  -3  608.01    7.98
   4  -7   3  612.90    5.69
   4  -7   3  606.23    7.35
  -4  -7  -3  614.60    6.30
  -4  -7  -4   81.06    2.30
   4  -7   4   77.99    2.03
   4  -7   4   79.21    2.10
   4  -7   4   76.28    2.50
   4  -7   5   23.29    1.04
   4  -7   5   23.03    1.13
   4  -7   5   22.82    1.09
  -4  -7  -5   22.11    1.22
   4  -7   6   13.96    0.86
  -4  -7  -6   13.04    0.90
   4  -7   6   11.66    0.80
   4  -7   6   13.54    0.95
  -4  -7  -7   70.08    2.65
   4  -7   7   66.39    1.75
   4  -7   7   68.49    1.80
   4  -7   8   37.49    1.23
   4  -7   8   39.06    1.20
   4  -7   8   37.69    1.24
  -4  -7  -8   40.82    1.89
   4  -7   9   86.23    1.66
   4  -7   9   91.32    1.55
  -4  -6  10    6.12    0.50
  -4  -6  10    6.97    0.43
   4  -6  -9    8.39    0.84
  -4  -6   9    8.44    0.51
  -4  -6   9    8.34    0.60
  -4  -6   9    7.97    0.64
  -4  -6   9    8.33    0.48
  -4  -6   9    7.65    0.67
   4  -6  -8  111.25    3.07
  -4  -6   8  108.18    2.17
  -4  -6   8  118.41    1.90
  -4  -6   8  103.66    2.39
  -4  -6   8  112.10    1.83
  -4  -6   8  103.71    2.57
  -4  -6   7  182.32    2.42
  -4  -6   7  174.01    3.18
  -4  -6   7  180.20    2.84
  -4  -6   7  181.95    2.68
  -4  -6   7  177.41    3.48
  -4  -6   6   80.07    1.66
  -4  -6   6   75.31    1.80
  -4  -6   6   78.51    2.14
  -4  -6   6   77.87    2.05
  -4  -6   6   77.17    2.28
  -4  -6   5  671.68    4.72
   4  -6  -5  624.91    8.34
  -4  -6   5  664.71    5.98
  -4  -6   5  681.25    6.55
  -4  -6   5  643.26    6.27
  -4  -6   4   57.58    1.91
  -4  -6   4   56.09    1.38
   4  -6  -4   57.36    2.45
  -4  -6   4   56.98    1.69
  -4  -6   4   57.59    2.37
   4  -6  -3  231.28    4.27
  -4  -6   3  222.93    2.69
   4  -6  -3  234.35    4.82
  -4  -6   3  241.40    3.31
  -4  -6   3  228.81    3.73
  -4  -6   3  229.84    4.72
   4  -6  -2  125.31    3.04
  -4  -6   2  128.13    3.43
  -4  -6   2  127.87    2.71
  -4  -6   2  125.60    2.00
   4  -6  -2  130.35    3.51
  -4  -6   1  157.36    5.03
   4  -6  -1  150.02    3.23
   4  -6  -1  154.83    3.80
  -4  -6   1  146.42    2.09
  -4  -6   1  144.07    2.80
  -4  -6   1  153.58    3.61
   4  -6   0    5.63    0.64
  -4  -6   0    4.61    0.54
   4  -6   0    4.50    0.69
  -4  -6   0    4.26    0.69
   4  -6   1  130.57    2.87
   4  -6   1  123.51    2.41
   4  -6   1  125.47    3.32
  -4  -6  -1  123.06    2.58
  -4  -6  -1  129.40    3.34
   4  -6   2  118.08    2.61
  -4  -6  -2  115.89    2.53
   4  -6   2  118.31    2.42
   4  -6   2  116.94    3.18
  -4  -6  -2  119.59    3.28
   4  -6   3  312.85    4.11
   4  -6   3  319.74    3.99
   4  -6   3  308.65    4.03
   4  -6   3  308.36    5.10
  -4  -6  -3  303.16    4.16
   4  -6   3  313.87    4.18
   4  -6   4  326.99    4.06
  -4  -6  -4  324.93    4.39
   4  -6   4  327.95    4.26
   4  -6   4  323.16    5.18
   4  -6   4  317.50    4.24
   4  -6   4  338.28    4.33
   4  -6   5  282.41    3.49
   4  -6   5  286.31    4.19
   4  -6   5  299.55    4.18
  -4  -6  -5  301.98    4.27
   4  -6   5  293.18    4.04
   4  -6   6   64.61    1.89
   4  -6   6   63.70    1.97
   4  -6   6   63.67    2.01
   4  -6   6   66.07    1.97
   4  -6   6   67.41    2.16
   4  -6   7  144.59    2.77
   4  -6   7  146.47    2.99
   4  -6   7  149.48    2.88
   4  -6   7  147.52    2.83
   4  -6   7  141.58    2.96
   4  -6   8   17.28    0.98
   4  -6   8   21.58    1.02
   4  -6   8   19.57    0.93
   4  -6   8   18.72    0.97
  -4  -6  -8   21.66    1.45
   4  -6   8   18.13    1.01
   4  -6   9  149.10    2.56
   4  -6   9  160.08    2.47
   4  -6   9  160.85    2.28
   4  -6   9  153.33    2.51
  -4  -5  10   30.10    0.88
  -4  -5  10   33.74    0.98
  -4  -5  10   30.46    1.11
  -4  -5  10   31.64    1.18
  -4  -5  10   28.88    1.27
  -4  -5   9  118.47    1.94
  -4  -5   9  113.34    2.47
  -4  -5   9  111.42    2.28
  -4  -5   9  109.78    2.68
  -4  -5   9  113.87    1.79
  -4  -5   8  136.76    2.11
   4  -5  -8  121.48    3.69
  -4  -5   8  142.69    2.19
  -4  -5   8  131.46    2.79
  -4  -5   8  129.68    2.51
  -4  -5   8  129.64    3.03
   4  -5  -7  241.53    5.25
  -4  -5   7  277.76    3.03
  -4  -5   7  256.38    3.93
  -4  -5   7  260.19    3.50
  -4  -5   7  248.49    3.09
  -4  -5   7  262.48    4.33
  -4  -5   6   14.46    1.01
  -4  -5   6   14.99    0.71
  -4  -5   6   16.29    0.98
  -4  -5   6   14.51    0.79
  -4  -5   6   15.93    0.89
  -4  -5   5  840.48    8.28
  -4  -5   5  812.66    4.99
   4  -5  -5  765.54    8.81
  -4  -5   5  791.19    6.37
  -4  -5   5  820.95    5.48
  -4  -5   5  824.93    7.01
  -4  -5   5  789.56    6.67
  -4  -5   4  321.51    4.22
  -4  -5   4  329.93    3.17
   4  -5  -4  308.48    5.35
  -4  -5   4  315.85    3.80
  -4  -5   4  330.72    4.19
  -4  -5   4  323.90    5.44
  -4  -5   3  213.72    5.72
  -4  -5   3  209.59    4.32
  -4  -5   3  205.63    2.42
   4  -5  -3  210.73    4.27
  -4  -5   3  210.21    2.94
   4  -5  -3  202.25    3.23
  -4  -5   3  207.04    3.23
  -4  -5   2  113.53    3.99
   4  -5  -2  114.48    3.07
  -4  -5   2  119.01    2.16
   4  -5  -2  108.27    2.09
  -4  -5   2  109.56    2.97
  -4  -5   2  112.38    2.32
  -4  -5   1  118.55    3.88
  -4  -5   1  110.28    2.25
  -4  -5   1  123.62    1.81
   4  -5  -1  118.27    3.09
   4  -5  -1  114.40    2.57
  -4  -5   1  112.51    2.93
  -4  -5   0  472.23    7.45
  -4  -5   0  445.71    4.46
   4  -5   0  464.90    5.06
   4  -5   0  464.59    4.91
   4  -5   0  477.25    6.20
   4  -5   0  439.27    4.54
  -4  -5   0  462.07    5.83
  -4  -5  -1  289.84    5.59
   4  -5   1  302.20    4.72
   4  -5   1  302.71    4.01
   4  -5   1  289.54    3.80
  -4  -5  -1  285.36    3.58
   4  -5   1  293.03    3.76
   4  -5   1  294.22    4.76
  -4  -5  -1  293.55    4.63
  -4  -5  -2 1577.41   13.34
   4  -5   2 1565.12    8.93
   4  -5   2 1506.72    8.64
   4  -5   2 1521.69   10.89
  -4  -5  -2 1517.28    8.33
   4  -5   2 1531.73   10.23
   4  -5   2 1589.99    9.06
   4  -5   3  774.60    6.04
   4  -5   3  741.35    6.11
   4  -5   3  756.54    7.70
   4  -5   3  755.72    6.91
  -4  -5  -3  750.11    5.95
   4  -5   3  769.16    5.92
   4  -5   3  793.84    6.64
   4  -5   4  154.19    3.11
   4  -5   4  149.37    2.63
   4  -5   4  152.14    2.90
   4  -5   4  155.46    2.63
   4  -5   4  150.39    3.43
   4  -5   4  147.94    2.77
  -4  -5  -4  149.75    2.77
  -4  -5  -5  114.84    2.50
   4  -5   5  110.06    2.42
   4  -5   5  115.65    2.57
   4  -5   5  112.07    2.53
   4  -5   5  108.83    2.85
   4  -5   5  111.49    2.55
   4  -5   6  107.74    2.53
   4  -5   6  107.24    2.53
   4  -5   6  113.36    2.60
   4  -5   6  107.58    2.60
   4  -5   6  105.75    2.63
   4  -5   7    9.62    0.81
   4  -5   7    9.05    0.74
   4  -5   7   10.08    0.81
   4  -5   7    9.86    0.83
   4  -5   7   10.00    0.79
   4  -5   8   86.35    2.13
   4  -5   8   86.63    2.03
   4  -5   8   84.07    2.25
   4  -5   8   80.71    2.22
   4  -5   8   84.04    2.15
   4  -5   9   69.33    1.89
   4  -5   9   72.48    1.87
  -4  -5  -9   77.09    2.55
   4  -5   9   75.47    2.00
   4  -5   9   74.54    1.81
   4  -5   9   77.03    1.68
   4  -5  10   14.20    0.77
   4  -5  10   15.06    0.81
   4  -5  10   16.10    0.74
   4  -5  10   15.88    0.66
   4  -5  10   15.05    0.76
  -4  -4  11   10.43    0.74
  -4  -4  11   10.85    0.65
  -4  -4  11   11.51    0.65
  -4  -4  11   11.88    0.59
  -4  -4  10   15.91    0.69
  -4  -4  10   14.43    0.96
   4  -4 -10   16.92    1.36
  -4  -4  10   15.95    0.73
  -4  -4  10   15.30    0.86
  -4  -4  10   16.20    0.90
  -4  -4   9   44.48    1.26
  -4  -4   9   43.61    1.60
  -4  -4   9   43.35    1.51
  -4  -4   9   42.66    1.76
  -4  -4   9   45.93    1.24
  -4  -4   8   43.03    1.72
  -4  -4   8   47.59    1.29
  -4  -4   8   44.70    1.67
  -4  -4   8   45.32    1.56
  -4  -4   8   40.61    1.76
  -4  -4   8   46.55    1.26
  -4  -4   7  398.55    5.36
  -4  -4   7  402.99    3.62
  -4  -4   7  390.06    4.81
  -4  -4   7  390.66    4.35
  -4  -4   7  380.59    5.07
  -4  -4   7  396.96    3.84
  -4  -4   6  933.14    7.55
  -4  -4   6  885.69    7.46
  -4  -4   6  916.52    5.18
  -4  -4   6  903.90    6.96
  -4  -4   6  868.43    6.00
  -4  -4   6  874.92    5.96
  -4  -4   6  900.18    7.65
  -4  -4   5   46.99    2.21
  -4  -4   5   44.16    1.46
  -4  -4   5   48.65    1.68
  -4  -4   5   43.05    1.09
  -4  -4   5   42.47    1.56
  -4  -4   5   41.91    1.42
  -4  -4   5   41.33    1.22
  -4  -4   5   41.50    1.77
  -4  -4   4   16.26    1.43
  -4  -4   4   15.14    0.63
  -4  -4   4   14.44    0.79
  -4  -4   4   15.06    0.70
  -4  -4   4   15.68    0.89
  -4  -4   4   14.87    0.88
  -4  -4   4   15.91    1.21
  -4  -4   3    5.30    0.53
  -4  -4   3    4.64    0.68
  -4  -4   3    5.25    0.53
  -4  -4   3    7.02    0.43
  -4  -4   3    4.70    0.93
   4  -4  -3    4.99    0.67
  -4  -4   3    5.36    0.47
   4  -4  -3    5.26    0.53
  -4  -4   2  484.96    7.73
  -4  -4   2  490.04    3.34
  -4  -4   2  490.12    4.45
   4  -4  -2  493.86    5.94
  -4  -4   2  493.21    4.19
   4  -4  -2  484.76    4.77
  -4  -4   2  501.45    6.12
  -4  -4   1  218.98    4.79
  -4  -4   1  224.37    2.89
   4  -4  -1  227.38    3.98
   4  -4  -1  216.92    3.14
  -4  -4   1  222.11    3.85
  -4  -4   0 1232.17   10.70
   4  -4   0 1237.93    7.57
  -4  -4   0 1209.50    6.70
  -4  -4   0 1227.29    8.86
   4  -4   0 1244.66    8.11
   4  -4   1 1343.90    7.79
   4  -4   1 1262.06    7.92
  -4  -4  -1 1294.97   10.65
   4  -4   1 1339.20    9.61
   4  -4   1 1240.51   10.23
   4  -4   1 1271.26    7.73
  -4  -4  -1 1308.22    9.14
  -4  -4  -1 1271.57    6.91
  -4  -4  -2  196.29    4.20
  -4  -4  -2  207.83    2.85
   4  -4   2  195.94    3.14
   4  -4   2  195.75    3.67
   4  -4   2  211.06    3.07
   4  -4   2  201.09    3.94
   4  -4   2  194.89    3.07
  -4  -4  -3  519.61    4.66
   4  -4   3  488.98    5.27
   4  -4   3  515.62    4.42
   4  -4   3  506.88    5.11
   4  -4   3  496.23    5.89
   4  -4   3  487.99    5.79
   4  -4   3  513.54    4.58
   4  -4   3  511.47    5.14
   4  -4   3  526.55    4.58
  -4  -4  -3  512.11    7.04
   4  -4   4  285.24    4.22
   4  -4   4  299.49    4.47
   4  -4   4  295.49    3.57
   4  -4   4  303.37    4.03
   4  -4   4  298.14    4.58
   4  -4   4  296.51    3.60
   4  -4   4  317.26    4.25
  -4  -4  -4  308.94    5.74
   4  -4   5  396.55    5.28
   4  -4   5  394.98    4.66
   4  -4   5  394.33    4.38
   4  -4   5  398.15    5.23
   4  -4   5  392.91    4.91
   4  -4   5  389.90    4.42
   4  -4   6  121.51    2.61
   4  -4   6  120.59    2.63
   4  -4   6  122.72    2.82
   4  -4   6  121.61    3.05
   4  -4   6  122.58    2.78
   4  -4   6  117.79    2.59
   4  -4   7   67.65    2.06
   4  -4   7   70.31    2.10
   4  -4   7   71.47    2.10
   4  -4   7   70.11    2.02
   4  -4   7   67.81    1.96
   4  -4   7   68.88    2.34
   4  -4   8  113.51    2.92
   4  -4   8  111.76    2.65
   4  -4   8  116.46    2.75
   4  -4   8  117.15    2.51
   4  -4   8  116.92    2.37
   4  -4   8  114.28    2.59
   4  -4   9    5.94    0.62
   4  -4   9    6.88    0.60
   4  -4   9    5.92    0.51
   4  -4   9    6.21    0.62
   4  -4   9    6.16    0.59
  -4  -4  -9    5.86    0.80
   4  -4  10  211.40    3.20
   4  -4  10  209.00    2.73
   4  -4  10  205.71    3.06
   4  -4  10  211.67    2.49
   4  -4  10  214.97    3.05
  -4  -3  11    7.54    0.59
  -4  -3  11    6.91    0.54
  -4  -3  11    7.82    0.51
  -4  -3  11    7.04    0.49
  -4  -3  11    7.01    0.65
  -4  -3  10  180.36    3.05
  -4  -3  10  184.64    2.53
  -4  -3  10  182.59    3.01
  -4  -3  10  184.82    3.53
  -4  -3  10  192.04    2.57
  -4  -3   9   37.79    1.55
  -4  -3   9   43.58    1.31
  -4  -3   9   40.12    1.53
  -4  -3   9   40.99    1.56
  -4  -3   9   42.13    1.22
  -4  -3   9   38.11    1.71
  -4  -3   8   38.11    1.60
  -4  -3   8   40.39    1.20
  -4  -3   8   37.30    1.51
  -4  -3   8   40.18    1.50
  -4  -3   8   39.99    1.17
  -4  -3   8   42.06    1.82
  -4  -3   7   15.93    0.75
  -4  -3   7   17.32    1.07
  -4  -3   7   16.33    0.75
  -4  -3   7   16.44    0.99
  -4  -3   7   15.27    0.89
  -4  -3   7   15.29    0.90
  -4  -3   7   15.63    1.09
  -4  -3   6  125.94    2.78
  -4  -3   6  129.17    2.71
  -4  -3   6  129.39    1.88
  -4  -3   6  123.52    2.51
  -4  -3   6  120.44    2.21
  -4  -3   6  117.96    2.03
  -4  -3   6  123.49    2.65
  -4  -3   5   63.17    2.31
  -4  -3   5   61.77    1.85
  -4  -3   5   59.77    1.75
   4  -3  -5   59.63    1.86
  -4  -3   5   59.29    1.20
  -4  -3   5   60.26    1.64
  -4  -3   5   61.32    1.45
  -4  -3   5   60.77    1.56
  -4  -3   5   58.92    2.04
  -4  -3   4  587.61    7.45
  -4  -3   4  631.38    3.71
  -4  -3   4  638.62    5.50
   4  -3  -4  682.58    9.44
  -4  -3   4  638.89    5.00
  -4  -3   4  640.94    4.38
  -4  -3   4  612.04    5.01
  -4  -3   4  652.02    5.59
   4  -3  -4  595.12    5.58
  -4  -3   4  620.15    6.87
  -4  -3   3  723.78    7.43
  -4  -3   3  716.94    8.98
  -4  -3   3  736.32    3.80
  -4  -3   3  750.89    5.11
  -4  -3   3  744.29    5.36
  -4  -3   3  748.95    5.72
   4  -3  -3  697.98    5.76
  -4  -3   2  833.78    5.35
  -4  -3   2  839.50    5.24
  -4  -3   2  833.84    7.42
  -4  -3   1  899.37    9.09
  -4  -3   1  916.01    7.32
   4  -3  -1  894.28    6.03
  -4  -3   0 1614.54   11.33
   4  -3   0 1613.44    8.13
   4  -3   1 1469.68    8.69
   4  -3   1 1555.56    8.22
  -4  -3  -1 1604.29    9.34
  -4  -3  -1 1495.22   10.36
  -4  -3  -2  238.79    4.19
   4  -3   2  250.13    3.34
   4  -3   2  248.16    4.53
   4  -3   2  256.82    3.61
   4  -3   2  256.25    3.96
   4  -3   2  246.54    3.39
   4  -3   3  281.15    4.59
   4  -3   3  277.31    3.65
   4  -3   3  294.34    3.22
   4  -3   3  282.55    3.76
   4  -3   3  281.97    3.69
   4  -3   3  280.24    4.15
   4  -3   3  297.34    3.16
  -4  -3  -3  289.65    4.78
   4  -3   4  241.38    3.56
   4  -3   4  248.59    3.12
   4  -3   4  245.93    3.53
   4  -3   4  240.49    4.01
   4  -3   4  248.86    3.06
   4  -3   4  247.45    3.91
   4  -3   4  255.80    3.66
  -4  -3  -4  245.70    4.61
   4  -3   5    2.64    0.43
   4  -3   5    3.00    0.40
  -4  -3  -5    2.31    0.61
   4  -3   5    2.93    0.44
   4  -3   5    2.92    0.47
   4  -3   5    2.60    0.36
   4  -3   5    4.33    0.58
   4  -3   5    3.68    0.50
   4  -3   6  168.30    3.35
   4  -3   6  174.07    3.04
   4  -3   6  169.02    2.99
   4  -3   6  160.91    2.95
   4  -3   6  167.62    2.92
   4  -3   6  168.40    3.24
   4  -3   7  154.79    3.12
   4  -3   7  153.84    3.06
   4  -3   7  152.06    2.90
   4  -3   7  144.38    2.66
   4  -3   7  151.64    2.95
   4  -3   7  152.16    3.34
   4  -3   8   84.10    2.52
   4  -3   8   81.16    2.28
   4  -3   8   83.76    2.10
   4  -3   8   81.98    1.92
   4  -3   8   84.96    2.27
   4  -3   8   80.96    2.24
   4  -3   9   71.24    2.03
   4  -3   9   74.28    2.23
   4  -3   9   76.12    2.17
   4  -3   9   73.52    1.68
   4  -3   9   75.24    2.02
   4  -3   9   71.49    1.82
   4  -3  10    9.90    0.75
   4  -3  10   10.71    0.77
   4  -3  10   10.93    0.76
   4  -3  10    9.54    0.62
   4  -3  10   11.16    0.61
   4  -3  10   11.18    0.74
   4  -3  11   29.18    1.04
   4  -3  11   29.89    1.09
   4  -3  11   30.30    1.06
  -4  -2  11   68.93    1.78
  -4  -2  11   66.27    1.57
  -4  -2  11   68.67    1.52
  -4  -2  11   65.47    1.91
  -4  -2  11   66.71    1.52
  -4  -2  10    3.82    0.51
  -4  -2  10    4.01    0.50
  -4  -2  10    4.38    0.46
  -4  -2  10    4.09    0.59
  -4  -2  10    5.43    0.51
  -4  -2   9   12.93    0.92
  -4  -2   9   14.55    0.79
  -4  -2   9   14.08    0.90
  -4  -2   9   14.15    0.94
  -4  -2   9   14.00    1.06
  -4  -2   9   15.00    0.78
  -4  -2   8  262.85    3.52
  -4  -2   8  253.40    3.08
  -4  -2   8  252.44    3.78
  -4  -2   8  256.37    3.81
  -4  -2   8  257.52    4.40
  -4  -2   8  254.40    2.97
  -4  -2   7  227.85    3.61
  -4  -2   7  246.94    2.85
  -4  -2   7  230.41    3.50
  -4  -2   7  239.17    3.45
  -4  -2   7  241.63    4.10
  -4  -2   7  235.70    2.73
  -4  -2   7  236.76    3.42
  -4  -2   6  206.50    3.35
  -4  -2   6  192.68    3.14
   4  -2  -6  186.20    3.46
  -4  -2   6  209.83    2.42
  -4  -2   6  194.05    3.05
  -4  -2   6  193.05    2.82
  -4  -2   6  195.92    3.41
  -4  -2   6  193.00    2.42
  -4  -2   6  187.85    3.14
  -4  -2   5  279.47    2.53
  -4  -2   5  297.44    4.53
   4  -2  -5  288.60    4.18
  -4  -2   5  278.64    3.59
  -4  -2   5  277.30    3.42
  -4  -2   5  277.46    3.12
  -4  -2   5  286.20    3.01
  -4  -2   5  284.08    3.89
   4  -2  -5  262.09    3.67
  -4  -2   5  283.09    4.23
  -4  -2   4   71.58    2.43
   4  -2  -4   77.52    2.12
  -4  -2   4   74.00    1.77
  -4  -2   4   73.74    1.22
  -4  -2   4   68.34    1.59
  -4  -2   4   73.83    1.50
  -4  -2   4   72.92    1.56
   4  -2  -4   64.93    1.70
  -4  -2   4   71.77    2.24
  -4  -2   4   75.57    1.87
  -4  -2   3  402.36    6.29
  -4  -2   3  403.97    5.37
  -4  -2   3  416.02    2.71
   4  -2  -3  399.56    4.01
  -4  -2   3  406.92    3.67
  -4  -2   2  679.25    8.00
   4  -2  -2  717.37    5.47
  -4  -2   1 1581.28   11.45
   4  -2  -1 1654.38    7.95
  -4  -2   0 2355.07   13.05
   4  -2   0 2359.59    9.52
  -4  -2  -1 1469.73    9.81
   4  -2   1 1414.33    7.62
  -4  -2  -2   84.24    2.32
   4  -2   2   13.47    0.85
   4  -2   2   24.09    1.15
   4  -2   2   80.75    1.86
   4  -2   3  839.77    5.70
   4  -2   3  873.51    6.62
   4  -2   3  867.79    5.45
   4  -2   3  863.96    6.47
   4  -2   3  844.37    6.81
  -4  -2  -3  823.60    7.33
   4  -2   3  856.14    8.28
   4  -2   3  853.30    6.26
   4  -2   4  223.51    2.76
   4  -2   4  206.83    3.01
   4  -2   4  176.00    3.57
   4  -2   4  207.62    2.81
   4  -2   4  205.13    3.18
   4  -2   4  210.02    3.39
   4  -2   4  209.09    3.37
   4  -2   4  165.27    2.86
  -4  -2  -4  195.21    3.75
   4  -2   5    7.12    0.62
   4  -2   5    5.32    0.60
   4  -2   5    6.12    0.53
   4  -2   5    6.75    0.60
   4  -2   5    6.11    0.69
   4  -2   5    6.03    0.59
  -4  -2  -5    7.49    0.84
   4  -2   5    5.86    0.61
   4  -2   6  131.86    2.74
   4  -2   6  137.88    3.00
   4  -2   6  140.64    2.50
   4  -2   6  141.59    2.68
   4  -2   6  138.13    2.62
   4  -2   6  138.82    2.62
   4  -2   6  137.28    2.91
   4  -2   7  110.79    2.68
   4  -2   7  106.51    2.73
   4  -2   7  107.84    2.54
   4  -2   7  112.86    2.55
   4  -2   7  114.90    2.48
   4  -2   7  102.13    2.12
   4  -2   7  102.89    2.30
   4  -2   8   26.55    1.26
   4  -2   8   24.87    1.34
   4  -2   8   27.54    1.34
   4  -2   8   26.07    1.15
   4  -2   8   24.76    1.02
   4  -2   8   26.38    1.26
   4  -2   9  190.78    3.58
   4  -2   9  193.41    3.45
   4  -2   9  185.47    2.87
   4  -2   9  186.77    2.60
   4  -2   9  188.51    3.25
   4  -2   9  188.21    3.19
   4  -2  10  153.07    2.74
   4  -2  10  156.14    2.98
   4  -2  10  160.15    2.95
   4  -2  10  154.15    2.68
   4  -2  11  226.51    3.07
   4  -2  11  222.36    2.91
   4  -2  11  218.30    2.79
  -4  -1  11   25.90    0.99
  -4  -1  11   27.70    1.18
  -4  -1  11   26.34    0.99
  -4  -1  11   26.08    1.23
  -4  -1  10  192.33    3.66
  -4  -1  10  205.45    3.47
  -4  -1  10  196.00    3.06
  -4  -1  10  201.21    2.93
  -4  -1  10  206.25    3.00
  -4  -1   9  424.78    4.46
  -4  -1   9  398.75    4.74
  -4  -1   9  419.10    5.07
  -4  -1   9  402.47    4.68
  -4  -1   9  420.90    4.33
  -4  -1   9  420.41    4.15
  -4  -1   9  406.63    5.54
  -4  -1   8  109.81    2.32
  -4  -1   8  110.96    2.03
  -4  -1   8  108.79    2.49
  -4  -1   8  110.53    2.14
  -4  -1   8  107.58    2.41
  -4  -1   8  111.27    2.57
  -4  -1   8  109.06    2.85
  -4  -1   7   23.07    1.07
  -4  -1   7   21.84    1.10
  -4  -1   7   22.90    0.89
  -4  -1   7   23.78    1.12
  -4  -1   7   25.04    1.16
  -4  -1   7   23.28    1.27
  -4  -1   7   26.32    0.93
  -4  -1   6  163.84    2.83
  -4  -1   6  161.46    2.76
  -4  -1   6  166.87    2.23
  -4  -1   6  160.34    2.69
  -4  -1   6  163.19    2.68
   4  -1  -6  164.48    3.22
  -4  -1   6  161.68    2.13
  -4  -1   6  165.17    3.12
  -4  -1   6  157.60    2.79
  -4  -1   5   51.74    1.69
  -4  -1   5   54.01    1.74
  -4  -1   5   58.20    1.59
  -4  -1   5   58.02    1.21
  -4  -1   5   54.62    1.50
  -4  -1   5   54.45    1.42
  -4  -1   5   56.45    1.71
  -4  -1   5   52.02    1.17
   4  -1  -5   48.33    1.58
  -4  -1   4   96.21    2.53
  -4  -1   4  105.22    2.01
  -4  -1   4   92.26    2.05
   4  -1  -4   93.47    2.02
  -4  -1   4  106.90    1.51
  -4  -1   4  104.48    1.92
  -4  -1   4  103.80    1.85
  -4  -1   4   99.85    1.58
  -4  -1   4   97.79    2.44
  -4  -1   3  957.09    8.43
   4  -1  -3 1011.29    6.14
  -4  -1   2 1245.41   10.45
   4  -1  -2 1278.38    6.64
   4  -1  -1   87.03    0.97
   4  -1  -1   84.97    1.78
  -4  -1   0  620.53    6.53
   4  -1   0  629.29    2.33
   4  -1   0  649.34    2.89
   4  -1   0  642.05    4.82
   4  -1   1   28.39    0.59
   4  -1   1   28.03    0.65
   4  -1   1   26.57    1.03
  -4  -1  -2  177.92    3.20
   4  -1   2  175.11    1.67
   4  -1   2  186.41    1.82
   4  -1   2  184.48    2.77
   4  -1   3  114.39    3.05
  -4  -1  -3  110.38    2.50
   4  -1   3  120.01    2.25
   4  -1   3  117.41    2.08
   4  -1   3  116.90    2.42
   4  -1   3  115.75    2.28
   4  -1   4    9.46    0.59
  -4  -1  -4    9.62    0.81
   4  -1   4    9.42    0.61
   4  -1   4    8.93    0.67
   4  -1   4    9.10    0.67
   4  -1   4    7.92    0.66
   4  -1   4    9.13    0.86
   4  -1   4    9.40    0.51
   4  -1   4    8.45    0.65
   4  -1   5  244.69    3.14
   4  -1   5  245.08    3.53
   4  -1   5  246.94    3.23
   4  -1   5  255.99    3.48
   4  -1   5  251.97    3.40
   4  -1   5  250.74    4.13
  -4  -1  -5  248.95    4.25
   4  -1   5  248.91    2.79
   4  -1   6  413.88    4.47
   4  -1   6  415.82    4.51
   4  -1   6  410.68    4.90
   4  -1   6  411.42    4.41
   4  -1   6  413.21    4.09
   4  -1   6  421.02    5.14
   4  -1   7  541.94    5.55
   4  -1   7  528.43    5.79
   4  -1   7  551.56    5.55
   4  -1   7  534.89    4.99
   4  -1   7  541.73    5.63
   4  -1   7  535.72    4.58
   4  -1   8  724.45    6.79
   4  -1   8  690.32    6.90
   4  -1   8  694.97    6.23
   4  -1   8  666.38    5.94
   4  -1   8  732.38    6.65
   4  -1   8  713.63    5.71
   4  -1   9  189.44    3.13
   4  -1   9  188.29    3.42
   4  -1   9  185.53    3.51
   4  -1   9  193.11    3.41
   4  -1   9  184.26    2.79
   4  -1   9  197.81    3.27
   4  -1  10  154.71    2.64
   4  -1  10  151.33    2.89
   4  -1  10  150.97    2.85
   4  -1  10  150.76    2.69
   4  -1  11    8.05    0.58
   4  -1  11    8.40    0.63
   4  -1  11    9.15    0.62
   4  -1  11    8.21    0.62
  -4   0  11  225.17    3.44
  -4   0  11  232.33    3.37
  -4   0  11  231.68    3.02
  -4   0  10   12.94    0.80
  -4   0  10   12.33    0.94
  -4   0  10   12.62    0.90
  -4   0  10   13.01    0.79
  -4   0  10   13.43    0.83
  -4   0   9   64.00    1.80
  -4   0   9   60.93    1.99
  -4   0   9   57.19    1.73
  -4   0   9   56.66    1.67
  -4   0   9   61.75    1.76
  -4   0   9   59.90    2.10
  -4   0   8  185.13    3.05
  -4   0   8  186.33    3.39
  -4   0   8  186.78    3.14
  -4   0   8  183.28    2.89
  -4   0   8  184.50    3.61
  -4   0   8  189.31    2.83
  -4   0   7   26.91    1.17
  -4   0   7   28.10    1.20
  -4   0   7   28.41    1.01
  -4   0   7   30.33    1.11
  -4   0   7   27.41    1.25
  -4   0   7   28.32    1.20
  -4   0   7   27.79    1.36
  -4   0   6  225.82    3.19
  -4   0   6  222.53    3.16
  -4   0   6  207.81    2.61
  -4   0   6  216.45    3.07
  -4   0   6  214.18    3.15
  -4   0   6  221.96    2.54
  -4   0   6  218.92    3.54
   4   0  -6  211.69    3.68
  -4   0   6  209.07    3.14
  -4   0   5   37.79    1.34
  -4   0   5   38.21    1.25
  -4   0   5   36.85    1.04
  -4   0   5   36.66    1.22
  -4   0   5   37.69    1.24
  -4   0   5   39.37    1.43
  -4   0   5   37.04    0.97
   4   0  -5   37.65    1.40
  -4   0   5   36.85    1.34
  -4   0   4    0.84    0.33
  -4   0   4   12.08    0.74
  -4   0   4    1.17    0.38
  -4   0   4    1.08    0.21
  -4   0   4    3.37    0.38
  -4   0   4    1.04    0.26
   4   0  -4   10.55    0.67
  -4   0   4    1.02    0.19
  -4   0   3   26.33    1.32
   4   0  -3   23.02    0.38
   4   0  -3   26.58    0.45
   4   0  -3   23.26    0.94
  -4   0   2   81.29    2.45
  -4   0   2   94.16    0.86
   4   0  -2   92.07    0.78
  -4   0   2   75.97    1.10
   4   0  -2   92.91    0.96
   4   0  -2   85.84    1.70
   4   0  -1 1212.91    6.56
  -4   0   1 1250.63    3.83
   4   0  -1 1234.93    3.18
   4   0  -1 1272.32    3.81
  -4   0   0   29.24    1.47
   4   0   0   26.86    0.58
   4   0   0   25.77    0.95
  -4   0   0   28.52    0.67
   4   0   0   27.56    0.53
   4   0   1    1.34    0.16
  -4   0  -1    1.45    0.44
   4   0   1    0.78    0.12
   4   0   1    1.09    0.25
  -4   0  -2   94.01    2.30
   4   0   2   94.04    1.91
   4   0   2   96.70    1.23
   4   0   2   99.98    1.25
  -4   0  -3  213.15    3.39
   4   0   3  217.53    3.02
   4   0   3  219.14    2.91
   4   0   3  220.15    2.04
   4   0   3  232.92    2.93
   4   0   3  234.61    2.09
  -4   0  -4   10.14    0.76
   4   0   4   10.58    0.63
   4   0   4   10.74    0.56
   4   0   4   11.34    0.70
   4   0   4   11.24    0.71
   4   0   4   10.96    0.73
   4   0   4   10.59    0.51
   4   0   4   10.17    0.49
   4   0   4   10.36    0.90
   4   0   4   10.60    0.49
   4   0   4   10.49    0.68
   4   0   5   41.78    1.17
   4   0   5   42.84    1.42
   4   0   5   40.99    1.34
   4   0   5   42.18    1.38
  -4   0  -5   42.18    1.16
   4   0   5   40.49    1.62
   4   0   5   43.92    1.11
   4   0   5   43.14    1.29
   4   0   5   40.58    1.40
   4   0   6  495.01    4.45
   4   0   6  524.09    5.32
   4   0   6  509.86    4.93
   4   0   6  506.88    4.66
   4   0   6  495.11    5.15
   4   0   6  515.96    4.17
   4   0   6  518.92    5.04
  -4   0  -6  543.84    4.73
   4   0   7    0.73    0.30
   4   0   7    1.01    0.36
   4   0   7    0.70    0.30
   4   0   7    0.50    0.22
   4   0   7    0.84    0.29
   4   0   8    2.79    0.46
   4   0   8    2.77    0.49
   4   0   8    2.61    0.46
   4   0   8    2.23    0.40
   4   0   9  252.33    3.84
   4   0   9  244.89    3.98
   4   0   9  245.76    3.53
   4   0   9  245.12    3.78
   4   0   9  247.54    3.46
   4   0  10  346.66    4.27
   4   0  10  338.53    4.39
   4   0  10  347.20    4.20
   4   0  10  344.35    4.00
   4   0  10  337.06    3.77
   4   0  11    8.19    0.62
   4   0  11    6.84    0.56
   4   0  11    7.80    0.56
  -4   1  11   23.97    0.98
  -4   1  11   23.25    1.02
  -4   1  11   23.44    1.08
  -4   1  11   22.83    0.95
  -4   1  10  194.80    3.09
  -4   1  10  183.81    3.39
  -4   1  10  190.40    3.36
  -4   1  10  190.33    3.02
  -4   1  10  187.97    3.08
  -4   1   9  419.28    4.76
  -4   1   9  406.90    5.10
  -4   1   9  410.79    4.67
  -4   1   9  406.11    5.30
  -4   1   9  425.52    4.77
  -4   1   8  117.27    2.49
  -4   1   8  112.96    2.68
  -4   1   8  113.73    2.42
  -4   1   8  113.61    2.82
  -4   1   8  122.36    2.50
  -4   1   7   22.81    1.09
  -4   1   7   23.77    1.20
  -4   1   7   24.91    1.11
  -4   1   7   24.06    1.07
  -4   1   7   25.15    1.06
  -4   1   7   24.64    1.27
  -4   1   6  170.01    2.86
  -4   1   6  188.56    2.93
  -4   1   6  179.36    3.18
  -4   1   6  168.37    2.93
  -4   1   6  179.63    2.85
  -4   1   6  166.44    2.59
  -4   1   6  182.05    2.76
  -4   1   6  172.15    2.44
   4   1  -6  176.33    3.40
  -4   1   5   51.27    1.47
  -4   1   5   46.44    1.46
  -4   1   5   48.73    1.33
  -4   1   5   50.11    1.43
  -4   1   5   46.86    1.56
  -4   1   5   48.16    1.51
  -4   1   5   47.55    1.18
   4   1  -5   47.52    1.58
  -4   1   5   45.50    1.45
  -4   1   4  101.77    2.06
  -4   1   4   97.62    2.23
  -4   1   4  102.64    2.00
  -4   1   4  104.04    1.81
  -4   1   4  102.04    1.93
   4   1  -4   95.59    1.33
  -4   1   4  101.05    2.17
  -4   1   4  103.50    1.61
   4   1  -4  100.38    1.05
  -4   1   4   96.08    2.10
  -4   1   3 1077.12    6.79
   4   1  -3 1071.85    4.03
   4   1  -2 1310.55    4.18
   4   1  -2 1311.51    4.04
   4   1  -2 1312.54    6.60
  -4   1   1   82.88    0.65
   4   1  -1   83.36    1.03
   4   1  -1   84.17    1.63
   4   1  -1   86.61    1.07
  -4   1   0  584.71    6.07
  -4   1   0  625.76    2.66
   4   1   0  597.11    2.89
   4   1   0  619.06    2.95
   4   1   0  578.28    4.44
  -4   1  -1   42.21    1.63
   4   1   1   41.60    0.82
   4   1   1   41.74    1.20
   4   1   1   42.45    0.80
   4   1   2  211.42    1.94
   4   1   2  211.21    1.85
   4   1   2  213.23    2.77
  -4   1  -3   98.34    2.27
   4   1   3  103.12    1.79
   4   1   3  100.44    2.05
   4   1   3   91.78    1.50
  -4   1  -3  107.17    1.60
   4   1   3   97.20    1.32
   4   1   3   93.90    1.40
   4   1   3   95.38    1.93
   4   1   4   14.96    0.75
   4   1   4   12.30    0.75
   4   1   4   13.67    0.55
   4   1   4   12.44    0.70
   4   1   4   12.91    0.59
  -4   1  -4   14.48    0.66
   4   1   4   12.94    0.98
   4   1   4   12.26    0.55
   4   1   4   14.46    0.55
  -4   1  -4   14.63    0.67
   4   1   4   12.23    0.71
   4   1   5  243.37    3.12
  -4   1  -5  249.12    3.04
   4   1   5  249.73    3.20
   4   1   5  241.28    3.32
   4   1   5  245.84    3.76
   4   1   5  253.76    3.27
   4   1   5  244.69    2.58
   4   1   5  247.30    2.63
   4   1   5  251.61    2.50
   4   1   5  242.02    3.18
   4   1   6  413.62    4.25
   4   1   6  414.32    3.82
   4   1   6  418.59    4.58
   4   1   6  423.91    4.64
   4   1   6  413.18    4.33
   4   1   7  589.13    5.91
   4   1   7  526.74    4.72
   4   1   7  571.70    5.30
   4   1   7  556.93    5.43
   4   1   7  495.71    4.79
   4   1   7  558.79    4.61
   4   1   8  689.30    5.88
   4   1   8  707.51    6.73
   4   1   8  697.06    6.27
   4   1   8  705.90    5.63
   4   1   8  699.16    5.63
   4   1   9  164.90    2.98
   4   1   9  164.66    3.22
   4   1   9  170.21    2.73
   4   1   9  171.72    3.06
   4   1  10  159.51    2.84
   4   1  10  152.22    2.91
   4   1  10  158.73    2.73
   4   1  10  157.56    2.61
   4   1  11    8.43    0.59
   4   1  11    6.68    0.60
   4   1  11    7.06    0.55
   4   1  11    8.32    0.55
  -4   2  11   72.23    1.70
  -4   2  11   69.62    1.76
  -4   2  11   74.77    1.82
  -4   2  10    4.66    0.54
   4   2 -10    3.58    0.57
  -4   2  10    4.14    0.56
  -4   2  10    4.86    0.53
  -4   2   9   11.52    0.84
  -4   2   9   11.75    0.91
  -4   2   9   12.65    0.88
  -4   2   9   12.41    0.87
  -4   2   9   10.76    0.89
  -4   2   8  246.00    3.74
  -4   2   8  241.23    4.03
  -4   2   8  241.49    3.74
  -4   2   8  244.39    4.05
  -4   2   8  255.43    3.87
  -4   2   7  231.26    3.88
  -4   2   7  226.87    3.46
  -4   2   7  221.78    3.74
  -4   2   7  228.01    3.56
  -4   2   7  233.99    3.16
  -4   2   7  235.81    3.48
  -4   2   6  176.20    2.93
  -4   2   6  179.76    3.29
  -4   2   6  177.19    3.17
  -4   2   6  176.12    2.97
  -4   2   6  175.18    2.76
  -4   2   6  185.10    2.91
  -4   2   5  261.42    3.45
  -4   2   5  260.80    3.54
  -4   2   5  274.77    3.38
  -4   2   5  273.80    3.88
  -4   2   5  269.46    3.67
  -4   2   5  268.75    3.48
   4   2  -5  269.43    2.92
  -4   2   5  256.29    3.45
  -4   2   5  264.43    3.10
   4   2  -5  271.22    3.92
  -4   2   4   74.38    1.67
  -4   2   4   77.15    2.02
  -4   2   4   76.14    1.93
  -4   2   4   76.26    1.84
  -4   2   4   78.10    1.76
   4   2  -4   72.59    1.39
  -4   2   4   79.54    1.61
   4   2  -4   76.21    1.21
   4   2  -4   70.06    1.79
  -4   2   4   73.57    1.76
   4   2  -3  448.97    4.46
  -4   2   3  427.36    3.90
  -4   2   3  442.47    4.20
  -4   2   3  440.31    3.96
   4   2  -3  412.52    3.02
  -4   2   3  417.76    4.76
   4   2  -3  431.47    2.79
   4   2  -3  421.86    4.09
  -4   2   3  424.92    4.20
  -4   2   2  772.72    5.34
   4   2  -2  726.48    5.03
  -4   2   2  780.09    2.70
   4   2  -2  745.50    3.88
   4   2  -2  722.72    3.52
   4   2  -1 1667.82    7.29
   4   2  -1 1667.38    5.33
  -4   2   0 2327.80    8.74
  -4   2   0 2335.20    6.39
  -4   2   0 2553.22    4.93
  -4   2   0 2455.59    4.81
   4   2   0 2467.04    6.72
   4   2   0 2395.93    9.00
   4   2   0 2378.66    6.33
  -4   2  -1 1392.69    6.39
  -4   2  -1 1534.76    4.89
   4   2   1 1454.46    5.28
  -4   2  -1 1327.42    5.37
   4   2   1 1413.96    4.89
   4   2   1 1441.12    6.85
  -4   2  -2   86.66    1.33
   4   2   2   87.06    1.28
  -4   2  -2   84.79    1.34
   4   2   2   83.53    1.34
  -4   2  -2   81.72    1.45
   4   2   2   83.35    1.68
   4   2   3  840.77    5.45
   4   2   3  834.53    5.71
   4   2   3  829.81    3.69
   4   2   3  860.39    4.94
   4   2   3  804.68    4.94
   4   2   3  835.09    6.08
  -4   2  -3  799.99    4.74
   4   2   3  807.58    4.34
  -4   2  -3  798.51    4.94
   4   2   3  841.69    5.43
   4   2   3  826.64    3.96
   4   2   4  197.20    2.89
  -4   2  -4  191.07    2.64
   4   2   4  189.61    1.92
   4   2   4  194.06    2.53
   4   2   4  191.08    2.98
   4   2   4  183.48    2.33
  -4   2  -4  188.19    2.57
   4   2   4  191.04    2.29
   4   2   4  199.65    2.08
   4   2   4  192.93    2.64
   4   2   4  191.35    2.70
   4   2   5   14.05    0.78
   4   2   5   10.91    0.73
   4   2   5   10.82    0.52
   4   2   5   10.75    0.66
   4   2   5   10.62    0.73
  -4   2  -5   12.69    0.80
   4   2   5    8.74    0.53
  -4   2  -5   15.43    0.87
   4   2   5   11.08    0.59
   4   2   5    6.07    0.57
   4   2   5   11.58    0.54
   4   2   5   12.15    0.69
   4   2   6  149.20    2.62
   4   2   6  152.80    2.75
   4   2   6  160.35    2.26
   4   2   6  153.11    2.67
   4   2   6  150.40    2.70
   4   2   6  155.57    2.23
   4   2   7   96.44    2.17
   4   2   7  100.11    2.33
   4   2   7  101.00    2.29
   4   2   7  102.62    1.95
   4   2   7  105.77    2.08
   4   2   8   26.52    1.15
   4   2   8   27.29    1.12
   4   2   8   26.52    1.20
   4   2   8   27.57    1.36
   4   2   8   26.96    1.07
  -4   2  -9  177.37    5.19
   4   2   9  188.63    3.41
   4   2   9  184.35    3.04
   4   2   9  186.19    3.10
   4   2  10  148.65    2.61
   4   2  10  143.72    2.80
   4   2  10  151.82    2.44
   4   2  10  144.74    2.46
   4   2  11  206.16    2.74
   4   2  11  210.58    2.55
   4   3 -11    6.30    0.63
  -4   3  11    6.71    0.54
  -4   3  11    6.55    0.57
  -4   3  10  195.55    3.02
  -4   3  10  190.35    3.10
   4   3 -10  189.00    3.71
  -4   3  10  185.79    3.16
  -4   3  10  197.70    3.36
  -4   3   9   46.17    1.67
  -4   3   9   43.19    1.68
  -4   3   9   47.35    1.64
  -4   3   9   46.37    1.75
  -4   3   8   34.34    1.47
  -4   3   8   32.95    1.51
  -4   3   8   33.72    1.47
  -4   3   8   31.94    1.45
  -4   3   8   36.15    1.25
  -4   3   7   15.23    1.05
  -4   3   7   15.55    1.03
  -4   3   7   17.54    1.03
  -4   3   7   17.74    0.92
  -4   3   7   15.80    1.00
  -4   3   6  125.83    2.81
  -4   3   6  121.04    2.67
  -4   3   6  130.99    2.60
  -4   3   6  121.36    2.40
  -4   3   6  123.98    2.59
  -4   3   5   57.46    1.66
  -4   3   5   53.97    1.60
  -4   3   5   52.72    1.72
  -4   3   5   57.99    1.61
   4   3  -5   52.06    1.49
  -4   3   5   50.79    1.70
   4   3  -5   51.54    1.47
  -4   3   5   51.06    1.66
  -4   3   5   49.28    1.56
   4   3  -5   53.75    1.82
  -4   3   4  606.56    5.68
  -4   3   4  636.70    6.47
  -4   3   4  633.22    4.96
   4   3  -4  621.13    4.93
  -4   3   4  619.14    5.58
   4   3  -4  602.90    4.53
  -4   3   4  624.00    5.57
  -4   3   4  605.54    5.11
   4   3  -4  620.43    4.08
  -4   3   4  599.74    4.99
   4   3  -4  587.25    5.37
  -4   3   3  725.03    5.32
   4   3  -3  763.80    6.19
  -4   3   3  740.93    4.94
  -4   3   3  740.85    7.10
   4   3  -3  733.85    5.14
  -4   3   3  755.15    5.81
   4   3  -3  734.44    4.66
  -4   3   3  766.57    5.73
  -4   3   3  732.20    6.33
   4   3  -3  758.14    4.38
  -4   3   3  724.97    5.08
   4   3  -3  714.20    5.49
  -4   3   2  829.66    6.96
  -4   3   2  833.56    7.91
  -4   3   2  803.77    4.81
   4   3  -2  815.75    4.71
  -4   3   2  831.39    5.56
  -4   3   2  829.26    3.19
   4   3  -2  834.70    4.45
   4   3  -2  807.88    5.43
   4   3  -2  836.70    6.20
  -4   3   1  875.41    8.40
   4   3  -1  924.70    6.33
  -4   3   1  816.38    4.43
   4   3  -1  884.28    4.67
  -4   3   1  905.19    4.01
   4   3  -1  902.47    4.54
   4   3  -1  882.76    5.34
  -4   3   1  853.36    7.34
  -4   3   0 1635.24   11.64
  -4   3   0 1581.46    5.40
   4   3   0 1618.59    7.40
   4   3   0 1607.48    6.04
  -4   3   0 1603.12    5.97
   4   3   0 1587.74    5.81
   4   3   1 1628.26    7.37
  -4   3  -1 1523.38   11.78
   4   3   1 1676.17    8.51
  -4   3  -1 1579.47    4.05
  -4   3  -1 1658.77    5.54
   4   3   1 1550.80    6.08
  -4   3  -1 1500.35    6.58
   4   3   1 1541.01    5.69
   4   3   1 1571.43    6.97
   4   3   1 1601.87    6.96
   4   3   2  209.56    2.63
  -4   3  -2  216.58    4.66
   4   3   2  204.49    1.95
   4   3   2  215.49    3.06
   4   3   2  215.63    2.99
  -4   3  -2  203.85    2.36
   4   3   2  204.44    2.28
  -4   3  -2  197.55    2.62
   4   3   2  208.04    2.09
   4   3   2  205.93    2.54
   4   3   2  211.83    2.74
   4   3   3  291.20    3.57
  -4   3  -3  302.31    5.81
   4   3   3  285.29    2.30
   4   3   3  298.98    3.30
   4   3   3  300.74    2.90
   4   3   3  295.83    3.71
  -4   3  -3  264.80    3.06
   4   3   3  295.64    3.37
   4   3   3  292.60    2.87
  -4   3  -3  276.78    3.38
   4   3   3  300.18    2.56
   4   3   3  287.68    2.97
   4   3   4  262.56    3.52
  -4   3  -4  258.89    5.75
   4   3   4  255.06    2.29
   4   3   4  263.22    2.90
   4   3   4  267.15    3.57
  -4   3  -4  258.98    3.46
  -4   3  -4  263.62    3.53
   4   3   4  268.18    2.50
   4   3   4  254.67    3.27
   4   3   5    2.22    0.39
   4   3   5    1.91    0.37
   4   3   5    2.13    0.26
   4   3   5    2.50    0.35
  -4   3  -5    1.48    0.36
   4   3   5    1.60    0.30
   4   3   5    2.27    0.38
   4   3   5    2.00    0.31
  -4   3  -5    2.04    0.42
   4   3   5    2.99    0.30
   4   3   6  167.97    3.03
   4   3   6  172.97    2.24
   4   3   6  177.02    2.86
   4   3   6  174.35    2.93
   4   3   6  168.57    2.90
   4   3   7  134.89    2.67
   4   3   7  138.48    2.82
  -4   3  -7  145.57    5.01
   4   3   7  143.42    2.78
   4   3   7  148.09    2.33
   4   3   7  144.17    2.69
   4   3   7  144.43    2.29
   4   3   8   77.13    2.00
   4   3   8   77.47    2.07
  -4   3  -8   75.51    3.64
   4   3   8   79.99    1.85
   4   3   8   82.03    2.18
   4   3   8   82.34    2.03
   4   3   8   79.77    1.76
   4   3   9   67.40    1.72
   4   3   9   71.59    2.08
   4   3   9   71.87    1.80
   4   3   9   71.73    1.68
   4   3  10   13.04    0.75
   4   3  10   12.05    0.81
   4   3  10   13.91    0.71
   4   3  11   30.51    1.00
   4   3  11   27.39    1.05
  -4   4  11   14.49    0.75
   4   4 -11   14.54    0.88
  -4   4  11   14.83    0.81
  -4   4  10   18.12    0.97
   4   4 -10   16.04    1.08
  -4   4  10   17.92    0.89
  -4   4  10   16.98    0.99
  -4   4   9   45.78    1.67
  -4   4   9   40.68    1.58
  -4   4   9   42.28    1.54
  -4   4   9   43.82    1.73
  -4   4   9   43.19    1.29
  -4   4   8   59.85    1.98
  -4   4   8   55.39    1.37
  -4   4   8   59.47    1.97
  -4   4   8   54.35    1.94
  -4   4   8   58.34    1.63
  -4   4   8   58.39    2.07
  -4   4   7  384.85    4.96
  -4   4   7  376.28    3.99
   4   4  -7  380.79    4.64
  -4   4   7  352.57    4.97
  -4   4   7  363.53    4.22
  -4   4   7  381.78    5.26
  -4   4   7  358.07    4.96
  -4   4   6  871.67    6.72
  -4   4   6  879.72    7.59
   4   4  -6  859.01    6.85
  -4   4   6  867.78    7.62
  -4   4   6  874.77    7.70
  -4   4   6  880.40    6.77
  -4   4   5   35.11    1.36
  -4   4   5   35.34    1.50
   4   4  -5   35.87    1.33
  -4   4   5   33.77    1.46
   4   4  -5   35.45    1.38
  -4   4   5   35.03    1.49
  -4   4   5   35.18    1.36
  -4   4   5   34.26    1.41
   4   4  -4   16.00    0.76
  -4   4   4   15.44    0.85
  -4   4   4   14.87    1.04
  -4   4   4   14.69    0.85
   4   4  -4   16.79    0.88
  -4   4   4   16.06    0.97
   4   4  -4   15.50    0.84
  -4   4   4   15.82    0.96
  -4   4   4   14.56    0.90
   4   4  -4   15.66    0.95
  -4   4   3    2.87    0.37
  -4   4   3    4.09    0.62
   4   4  -3    3.58    0.49
  -4   4   3    4.12    0.52
  -4   4   3    7.43    0.63
  -4   4   3    6.12    0.50
   4   4  -3    3.58    0.41
   4   4  -3    3.12    0.36
   4   4  -3    4.36    0.39
   4   4  -3    3.34    0.43
  -4   4   2  489.86    4.27
  -4   4   2  480.92    6.19
   4   4  -2  511.03    5.16
  -4   4   2  481.11    3.86
   4   4  -2  493.47    4.35
   4   4  -2  485.68    4.13
  -4   4   2  494.94    4.65
  -4   4   2  478.48    5.25
   4   4  -2  513.61    3.98
  -4   4   2  524.24    4.50
   4   4  -2  471.00    4.27
  -4   4   1  211.76    4.35
   4   4  -1  239.15    3.46
  -4   4   1  204.57    2.26
  -4   4   1  214.62    3.63
   4   4  -1  213.18    2.61
   4   4  -1  223.77    2.84
  -4   4   1  218.30    2.95
  -4   4   1  229.22    2.32
   4   4  -1  225.40    2.57
   4   4  -1  214.70    2.75
   4   4   0 1266.97    6.68
  -4   4   0 1213.02   10.82
  -4   4   0 1144.73    8.48
   4   4   0 1149.14    5.84
   4   4   0 1223.63    6.63
   4   4   0 1190.54    6.20
  -4   4   0 1208.76    5.92
   4   4   0 1181.48    5.64
  -4   4   0 1252.98    7.78
   4   4   1 1337.58    5.92
  -4   4  -1 1296.04   11.48
   4   4   1 1398.26    8.18
  -4   4  -1 1265.23    6.68
  -4   4  -1 1271.71    9.22
   4   4   1 1279.02    6.17
  -4   4  -1 1382.31    5.71
   4   4   1 1353.83    6.35
   4   4   1 1296.44    5.78
   4   4   1 1362.53    6.94
  -4   4  -1 1340.54    8.60
   4   4   1 1341.56    6.95
   4   4   2  195.83    2.19
   4   4   2  201.22    3.07
  -4   4  -2  208.12    4.84
   4   4   2  212.58    2.33
   4   4   2  205.34    3.11
  -4   4  -2  206.73    2.61
   4   4   2  193.88    2.44
  -4   4  -2  189.13    2.83
   4   4   2  203.76    2.33
   4   4   2  215.95    2.82
   4   4   2  200.94    2.78
   4   4   3  524.50    5.09
   4   4   3  511.72    3.46
  -4   4  -3  515.91    8.02
   4   4   3  535.69    3.88
   4   4   3  548.91    3.81
   4   4   3  544.95    5.21
  -4   4  -3  500.33    5.03
  -4   4  -3  544.33    4.90
   4   4   3  499.50    4.06
   4   4   3  528.29    4.72
   4   4   4  278.03    3.87
   4   4   4  306.59    2.93
  -4   4  -4  271.51    6.17
   4   4   4  280.54    2.56
   4   4   4  280.95    3.02
   4   4   4  288.51    3.52
   4   4   4  290.57    3.83
  -4   4  -4  274.51    3.91
   4   4   4  300.67    3.36
  -4   4  -4  285.02    4.20
   4   4   4  291.30    3.67
   4   4   5  361.65    4.59
   4   4   5  367.27    3.06
   4   4   5  369.49    3.86
  -4   4  -5  353.69    7.42
   4   4   5  368.96    3.87
   4   4   5  359.48    4.28
   4   4   6  120.61    2.74
  -4   4  -6  118.10    4.49
   4   4   6  129.34    1.97
   4   4   6  126.45    2.44
   4   4   6  124.18    2.44
   4   4   6  127.57    2.20
   4   4   6  120.52    2.58
  -4   4  -7   77.81    3.68
   4   4   7   83.07    1.71
   4   4   7   77.86    1.92
   4   4   7   77.23    1.67
   4   4   7   73.86    2.15
   4   4   7   74.48    2.04
   4   4   7   78.59    2.04
   4   4   8  109.14    2.52
   4   4   8  114.55    2.13
   4   4   8  116.22    2.60
   4   4   8  116.32    2.07
   4   4   9    5.91    0.57
   4   4   9    6.18    0.52
   4   4   9    6.80    0.68
   4   4   9    7.36    0.53
   4   4  10  206.27    2.72
   4   4  10  212.36    2.54
  -4   5  10   44.58    1.46
  -4   5  10   46.27    1.55
  -4   5   9  105.34    2.49
   4   5  -9  123.85    3.15
  -4   5   9  137.05    2.64
  -4   5   9  100.15    2.57
  -4   5   9  128.10    2.19
  -4   5   8  137.08    3.02
  -4   5   8  139.91    2.22
   4   5  -8  131.85    3.46
   4   5  -8  134.81    2.79
  -4   5   8  136.98    2.94
  -4   5   8  136.66    2.48
  -4   5   8  140.01    3.28
  -4   5   7  275.68    4.34
  -4   5   7  256.02    3.39
   4   5  -7  266.86    4.08
  -4   5   7  261.00    4.29
  -4   5   7  260.24    3.67
  -4   5   7  272.27    4.69
  -4   5   6   14.38    0.99
   4   5  -6   13.66    0.94
  -4   5   6   13.94    0.91
  -4   5   6   12.67    0.86
  -4   5   6   13.12    1.03
  -4   5   5  745.29    7.09
  -4   5   5  773.97    6.80
   4   5  -5  770.90    7.88
  -4   5   5  749.24    7.28
   4   5  -5  737.73    6.53
  -4   5   5  740.05    7.15
  -4   5   5  746.67    6.47
  -4   5   4  292.99    3.95
  -4   5   4  288.54    4.67
   4   5  -4  291.65    4.63
   4   5  -4  293.20    3.92
  -4   5   4  300.15    4.40
  -4   5   4  298.72    4.10
  -4   5   4  302.38    4.28
  -4   5   3  194.10    3.00
  -4   5   3  196.41    4.09
   4   5  -3  198.13    3.59
   4   5  -3  189.48    3.03
   4   5  -3  191.14    3.10
  -4   5   3  183.76    3.26
  -4   5   3  190.99    3.32
   4   5  -3  207.73    2.95
  -4   5   3  200.11    3.24
   4   5  -3  186.04    3.15
  -4   5   2  109.69    2.51
  -4   5   2  113.15    3.19
   4   5  -2  116.93    2.62
   4   5  -2  117.40    2.31
   4   5  -2  114.14    2.28
  -4   5   2  119.36    2.49
   4   5  -2  120.25    2.19
  -4   5   2  122.94    2.37
  -4   5   2  119.11    2.34
  -4   5   1  110.33    3.29
   4   5  -1  125.83    2.69
  -4   5   1  112.10    2.52
   4   5  -1  115.45    2.23
   4   5  -1  113.81    2.14
   4   5  -1  121.20    2.13
  -4   5   1  117.52    2.42
   4   5   0  503.03    4.40
   4   5   0  511.43    4.15
  -4   5   0  471.23    7.01
  -4   5   0  482.29    5.17
   4   5   0  510.59    5.51
  -4   5   0  463.95    5.15
   4   5   0  476.00    4.25
   4   5   0  486.92    4.55
  -4   5   0  517.74    4.46
   4   5   0  509.21    4.24
   4   5   1  285.68    3.02
   4   5   1  286.45    3.47
  -4   5  -1  283.65    4.09
  -4   5  -1  274.91    5.66
  -4   5  -1  282.85    4.20
   4   5   1  297.42    3.92
   4   5   1  297.39    3.34
  -4   5  -1  286.69    3.65
   4   5   1  290.75    3.09
   4   5   1  279.39    3.32
   4   5   2 1494.84    6.71
  -4   5  -2 1475.27   13.58
   4   5   2 1561.49    6.43
   4   5   2 1597.92    9.10
   4   5   2 1534.80    7.71
  -4   5  -2 1500.63    9.05
   4   5   2 1559.83    7.02
  -4   5  -2 1513.50   10.42
   4   5   2 1436.64    7.91
   4   5   2 1513.13    8.02
   4   5   3  757.14    5.91
   4   5   3  745.97    6.50
   4   5   3  709.60    4.54
   4   5   3  733.25    4.67
   4   5   3  770.29    6.42
  -4   5  -3  182.74    3.75
   4   5   3  451.61    4.11
   4   5   3  779.11    4.92
  -4   5  -3  362.74    5.35
  -4   5  -3  755.76    7.95
   4   5   3  757.01    5.96
  -4   5  -3  692.58    9.79
   4   5   4  140.47    2.95
   4   5   4  137.94    1.98
   4   5   4  138.03    2.70
  -4   5  -4  141.33    4.61
   4   5   4  142.60    2.25
   4   5   4  141.07    2.59
   4   5   4  152.41    2.84
  -4   5  -4  146.21    3.84
   4   5   5  111.48    2.72
  -4   5  -5  102.20    4.13
   4   5   5  113.59    1.78
   4   5   5  111.20    2.13
   4   5   5  105.56    2.16
   4   5   5  116.22    2.43
  -4   5  -5  107.71    3.58
   4   5   5  111.62    2.53
   4   5   6   95.68    2.56
   4   5   6  100.55    1.76
   4   5   6   93.49    2.11
   4   5   6   99.29    2.01
  -4   5  -6   92.77    3.46
   4   5   6   93.33    2.37
   4   5   7    4.42    0.60
   4   5   7    5.59    0.46
   4   5   7    4.99    0.56
   4   5   7    6.40    0.52
  -4   5  -7    5.13    0.93
   4   5   8   96.62    2.26
   4   5   8   96.42    2.38
   4   5   8   99.88    1.86
   4   5   8   95.88    2.23
  -4   5  -8   91.82    3.26
   4   5   8  100.73    1.82
   4   5   9   59.12    1.61
   4   5   9   61.72    1.46
   4   5   9   61.42    1.74
   4   5   9   63.48    1.41
   4   5  10   14.75    0.69
   4   5  10   14.16    0.78
  -4   5 -10   13.06    0.93
  -4   6  10    5.72    0.50
   4   6 -10    5.81    0.59
  -4   6  10    6.08    0.56
  -4   6   9   10.65    0.77
  -4   6   9    9.92    0.53
   4   6  -9    9.59    0.84
  -4   6   9   11.13    0.83
  -4   6   9   10.58    0.63
  -4   6   8  108.41    2.62
  -4   6   8  107.03    1.89
   4   6  -8  107.16    3.03
   4   6  -8  104.79    2.41
  -4   6   8  111.94    2.87
  -4   6   8  108.51    2.17
  -4   6   7  187.14    3.61
  -4   6   7  187.92    2.95
   4   6  -7  177.64    4.06
   4   6  -7  173.60    3.31
  -4   6   7  182.18    3.07
  -4   6   7  183.26    3.88
  -4   6   6   88.00    2.49
  -4   6   6   77.45    2.10
   4   6  -6   82.39    2.35
   4   6  -6   79.46    2.72
  -4   6   6   86.83    2.56
  -4   6   6   85.53    2.21
  -4   6   6   87.18    2.70
  -4   6   5  643.76    6.55
  -4   6   5  619.98    6.72
   4   6  -5  616.83    7.34
   4   6  -5  626.33    6.40
  -4   6   5  654.21    7.10
  -4   6   5  661.49    6.27
  -4   6   5  659.57    7.23
  -4   6   4   58.02    1.86
  -4   6   4   54.64    2.15
   4   6  -4   55.58    2.12
   4   6  -4   54.72    1.85
  -4   6   4   58.40    2.07
  -4   6   4   57.94    1.89
  -4   6   4   58.23    2.01
  -4   6   3  222.76    3.67
  -4   6   3  220.49    3.30
  -4   6   3  220.27    3.40
  -4   6   3  207.29    4.31
   4   6  -3  209.00    3.90
  -4   6   3  213.95    3.56
   4   6  -3  214.17    3.53
  -4   6   2  109.13    2.40
   4   6  -2  111.81    2.74
   4   6  -2  104.41    2.39
  -4   6   2  107.30    3.29
  -4   6   2  102.43    2.44
  -4   6   2  115.88    2.48
  -4   6   1  128.03    3.68
   4   6  -1  127.48    2.61
  -4   6   1  125.31    2.67
  -4   6   1  128.79    2.73
   4   6   0    3.95    0.44
  -4   6   0    3.79    0.77
   4   6   0    4.63    0.59
  -4   6   0    4.17    0.52
   4   6   0    3.96    0.49
  -4   6   0    3.35    0.50
   4   6   1  113.72    2.06
  -4   6  -1  114.96    3.80
   4   6   1  125.79    2.68
  -4   6  -1  127.10    2.70
   4   6   1  117.32    2.45
  -4   6  -1  118.57    2.89
   4   6   1  116.85    2.26
   4   6   2  116.07    2.03
  -4   6  -2  113.92    3.99
   4   6   2  131.13    2.75
  -4   6  -2  120.69    3.12
   4   6   2  126.14    2.54
   4   6   2  118.52    2.40
   4   6   3  291.22    3.90
   4   6   3  295.90    3.26
  -4   6  -3  286.53    6.60
   4   6   3  304.12    3.16
  -4   6  -3  291.05    5.21
   4   6   3  300.79    3.99
   4   6   4  319.93    4.70
  -4   6  -4  306.63    7.04
   4   6   4  318.39    4.04
   4   6   4  329.43    3.56
  -4   6  -4  313.75    5.77
   4   6   4  335.35    3.32
   4   6   4  327.02    4.37
   4   6   5  286.79    3.00
  -4   6  -5  244.06    6.36
   4   6   5  267.45    3.37
   4   6   5  271.21    3.62
   4   6   5  269.90    4.41
  -4   6  -5  253.72    5.54
   4   6   5  276.13    4.14
   4   6   6   61.66    2.10
   4   6   6   61.83    1.38
   4   6   6   62.76    1.76
   4   6   6   62.74    1.61
   4   6   6   62.80    1.99
   4   6   7  144.16    2.87
   4   6   7  142.32    3.07
   4   6   7  152.20    2.19
   4   6   7  141.47    2.63
   4   6   7  147.76    2.20
  -4   6  -7  141.63    4.02
   4   6   8   17.13    0.95
   4   6   8   18.86    0.78
   4   6   8   19.44    0.77
   4   6   8   18.72    0.97
  -4   6  -8   17.97    1.34
   4   6   9  149.65    1.95
   4   6   9  145.52    2.08
   4   6   9  148.12    2.57
  -4   6  -9  142.31    3.13
  -4   7   9   11.65    0.75
  -4   7   9   12.60    0.79
   4   7  -9   12.97    0.89
  -4   7   9   13.07    0.65
  -4   7   8    1.87    0.39
  -4   7   8    1.74    0.31
  -4   7   8    1.54    0.26
   4   7  -8    1.18    0.32
   4   7  -8    2.43    0.49
  -4   7   8    1.78    0.42
  -4   7   7  144.63    3.10
  -4   7   7  145.19    2.43
   4   7  -7  138.80    3.43
   4   7  -7  134.47    2.83
  -4   7   7  146.00    2.64
  -4   7   7  145.93    3.38
  -4   7   6    3.16    0.53
  -4   7   6    2.51    0.43
   4   7  -6    2.91    0.59
   4   7  -6    3.42    0.52
  -4   7   6    3.18    0.61
  -4   7   6    2.93    0.48
  -4   7   5  433.22    5.51
  -4   7   5  437.03    5.59
   4   7  -5  401.75    5.97
   4   7  -5  404.94    5.35
  -4   7   5  440.26    5.15
  -4   7   5  447.60    6.13
  -4   7   4  163.97    3.27
  -4   7   4  155.31    3.58
   4   7  -4  153.98    3.59
   4   7  -4  161.13    3.34
  -4   7   4  171.10    3.26
  -4   7   4  176.43    3.73
  -4   7   3  242.83    3.60
  -4   7   3  236.93    4.78
   4   7  -3  244.52    4.39
  -4   7   3  249.81    3.97
   4   7  -3  243.65    4.06
  -4   7   3  254.57    4.09
   4   7  -2  251.24    4.00
  -4   7   2  254.24    5.26
  -4   7   2  256.89    3.89
  -4   7   2  251.34    3.88
  -4   7   2  260.97    3.88
   4   7  -1  116.44    2.24
  -4   7   1  116.94    3.70
   4   7  -1  118.40    2.72
  -4   7   1  115.14    2.59
  -4   7   1  111.73    2.66
   4   7   0   51.41    1.50
  -4   7   0   46.65    2.43
   4   7   0   52.50    1.82
  -4   7   0   48.65    1.85
  -4   7   0   49.09    1.62
   4   7   0   48.64    1.75
   4   7   1  140.65    2.48
  -4   7  -1  137.43    4.28
   4   7   1  142.25    2.64
   4   7   1  142.62    2.88
  -4   7  -1  138.83    3.27
   4   7   2  494.48    4.49
   4   7   2  498.24    5.30
  -4   7  -2  512.96    6.68
   4   7   2  508.32    5.21
   4   7   3  633.41    5.01
   4   7   3  599.44    5.84
  -4   7  -3  576.42    9.14
   4   7   3  622.49    4.77
  -4   7  -3  584.82    7.63
   4   7   3  625.81    6.02
   4   7   4   86.86    1.75
   4   7   4   83.49    2.28
  -4   7  -4   81.46    3.50
   4   7   4   82.42    1.82
   4   7   4   79.99    2.08
  -4   7  -4   84.24    2.41
  -4   7  -4   79.09    2.95
   4   7   5   23.64    1.03
   4   7   5   21.73    1.02
  -4   7  -5   23.52    1.35
   4   7   5   23.92    0.88
   4   7   5   22.58    1.21
   4   7   6   10.19    0.55
   4   7   6   10.16    0.71
  -4   7  -6    9.09    0.91
   4   7   6   10.08    0.62
  -4   7  -6    9.23    1.06
   4   7   6    9.85    0.80
   4   7   7   53.48    1.70
   4   7   7   55.22    1.25
   4   7   7   52.47    1.55
  -4   7  -7   49.35    1.91
   4   7   7   56.38    1.26
  -4   7  -7   52.05    2.24
   4   7   8   25.94    1.09
   4   7   8   27.98    0.87
   4   7   8   25.64    1.03
  -4   7  -8   26.67    1.42
  -4   7  -8   27.82    1.29
   4   7   8   28.38    0.83
   4   7   9   86.89    1.44
   4   7   9   87.20    1.78
  -4   8   8    5.81    0.55
  -4   8   8    6.98    0.42
   4   8  -8    6.12    0.66
   4   8  -8    6.06    0.52
  -4   8   8    6.75    0.49
  -4   8   8    6.94    0.62
  -4   8   7   48.58    1.65
   4   8  -7   45.14    1.80
  -4   8   7   47.54    1.24
   4   8  -7   44.51    1.50
  -4   8   7   49.99    1.45
  -4   8   7   45.85    1.67
  -4   8   6   52.70    1.82
  -4   8   6   54.59    1.58
   4   8  -6   53.17    2.07
   4   8  -6   49.57    1.75
  -4   8   6   54.93    1.65
  -4   8   6   57.48    2.00
  -4   8   5   39.89    1.62
  -4   8   5   42.19    1.58
   4   8  -5   38.39    1.80
   4   8  -5   37.95    1.61
  -4   8   5   42.76    1.57
  -4   8   5   42.09    1.76
  -4   8   4   35.86    1.29
  -4   8   4   32.88    1.64
   4   8  -4   35.88    1.77
   4   8  -4   32.61    1.54
  -4   8   4   37.80    1.52
  -4   8   4   36.07    1.61
  -4   8   3  207.93    3.36
  -4   8   3  200.33    4.28
   4   8  -3  199.30    3.80
  -4   8   3  207.54    3.58
  -4   8   2   20.35    1.15
  -4   8   2   21.58    1.50
   4   8  -2   22.57    1.38
   4   8  -2   20.97    1.25
  -4   8   2   23.45    1.19
   4   8  -1  123.61    2.44
  -4   8   1  121.92    3.68
   4   8  -1  124.19    2.92
  -4   8   1  119.93    2.81
   4   8  -1  118.40    2.86
  -4   8   1  129.77    2.68
   4   8   0  301.23    3.70
  -4   8   0  289.38    5.88
   4   8   0  292.41    4.33
  -4   8   0  292.19    4.68
   4   8   1   51.99    1.65
   4   8   1   50.94    1.52
  -4   8  -1   52.38    2.65
   4   8   1   49.90    1.76
  -4   8  -1   50.34    2.05
   4   8   2   41.70    1.52
   4   8   2   39.93    1.56
   4   8   2   43.43    1.38
  -4   8  -2   38.79    1.87
   4   8   3   30.36    1.34
   4   8   3   32.45    1.39
  -4   8  -3   27.55    1.92
   4   8   3   31.70    1.11
  -4   8  -3   30.27    1.76
   4   8   4  121.59    2.69
   4   8   4  123.55    2.00
   4   8   4  121.58    2.44
   4   8   5  115.58    2.59
   4   8   5  113.35    1.77
   4   8   5  113.24    2.16
   4   8   5  110.80    2.06
  -4   8  -5  120.03    2.78
   4   8   6   36.76    1.41
   4   8   6   37.98    0.98
   4   8   6   34.51    1.17
  -4   8  -6   34.20    1.49
   4   8   6   37.68    1.07
   4   8   7    6.54    0.58
   4   8   7    5.91    0.39
   4   8   7    6.03    0.51
  -4   8  -7    6.83    0.66
   4   8   7    6.52    0.40
  -4   8  -7    5.48    0.67
   4   8   8    1.99    0.34
   4   8   8    2.24    0.26
  -4   8  -8    1.46    0.37
  -4   9   7    3.27    0.31
   4   9  -7    2.67    0.38
  -4   9   7    3.17    0.35
  -4   9   6   44.90    1.21
   4   9  -6   42.39    1.81
   4   9  -6   39.16    1.41
  -4   9   6   43.63    1.33
   4   9  -5   39.42    1.81
   4   9  -5   37.28    1.49
  -4   9   5   40.64    1.38
  -4   9   4    0.74    0.27
  -4   9   4    1.27    0.39
   4   9  -4    1.27    0.50
   4   9  -4    0.79    0.31
  -4   9   3   36.54    1.33
  -4   9   3   36.90    1.65
  -4   9   3   38.88    1.44
   4   9  -3   33.67    1.52
  -4   9   2   83.87    2.19
  -4   9   2   82.38    2.65
   4   9  -2   77.19    2.29
  -4   9   2   82.42    2.07
  -4   9   1  197.53    3.50
  -4   9   1  185.34    4.12
  -4   9   0  214.47    3.89
   4   9   0  221.17    3.09
   4   9   0  218.81    3.68
  -4   9  -1   32.85    1.62
   4   9   1   32.72    1.18
  -4   9  -1   28.68    1.79
   4   9   1   33.96    1.43
   4   9   2  286.17    3.99
  -4   9  -2  274.27    5.33
   4   9   2  284.72    3.16
  -4   9  -2  286.85    4.90
   4   9   3    0.91    0.31
   4   9   3    1.57    0.25
   4   9   4   65.78    1.86
   4   9   4   67.42    1.34
   4   9   4   65.58    1.62
   4   9   5   21.02    1.03
   4   9   5   20.81    0.69
   4   9   5   19.72    0.79
   4   9   6   35.35    1.25
   4   9   6   36.70    0.87
   4   9   6   36.28    0.88
  -4  10   5   27.76    0.92
  -4  10   5   28.02    1.01
  -4  10   4   29.94    1.10
   4  10  -4   27.24    1.18
  -4  10   4   29.32    1.08
  -4  10   3   29.79    1.04
  -4  10   3   30.51    1.24
   4  10  -3   26.65    1.22
  -4  10   3   27.49    1.07
  -4  10   2   60.72    1.64
  -4  10   2   62.39    1.90
   4  10  -2   59.62    1.84
  -4  10   1    7.60    0.75
  -4  10   1    7.06    0.66
   4  10  -1    7.61    0.68
  -4  10   0    4.51    0.57
   4  10   0    4.84    0.42
  -4  10   0    4.52    0.64
   4  10   0    4.48    0.55
   4  10   1  108.41    2.32
  -4  10  -1  104.05    2.58
  -4  10  -1  106.33    2.76
   4  10   2    2.17    0.27
  -4  10  -2    1.50    0.42
   4  10   2    2.42    0.39
   4  10   3   40.13    0.95
   4  10   3   41.12    1.23
   4  10   4   42.90    1.32
   4  10   4   42.95    0.93
   4  10   4   44.20    1.11
  -4  10  -5   26.59    1.26
   4  10   5   14.48    0.59
   4  11  -2   13.05    0.76
   4  11  -1   12.19    0.75
  -4  11   1    5.28    0.52
   4  11   0   52.96    1.49
  -4  11   0   47.82    1.42
  -4  11  -1   15.30    0.88
   4  11   1   15.25    0.76
  -4  11  -2    2.06    0.40
   5 -10  -4  103.36    2.31
  -5 -10   4  134.54    2.11
   5 -10  -3   10.49    0.79
  -5 -10   3   13.40    0.79
   5 -10  -2  179.51    3.21
  -5 -10   2  189.60    3.03
   5 -10  -1   29.92    1.31
  -5 -10   1   27.95    1.21
   5 -10   0   35.11    1.38
  -5 -10   0   33.81    1.33
   5 -10   1    8.47    0.67
   5 -10   1    7.29    0.67
  -5 -10  -1    8.01    0.94
  -5 -10  -1    7.23    0.64
   5 -10   2   26.74    1.05
   5 -10   2   23.73    1.05
  -5 -10  -2   25.27    1.09
  -5 -10  -2   25.09    1.49
  -5 -10  -3   28.78    1.54
   5 -10   3   31.30    1.02
   5 -10   3   30.00    1.08
  -5 -10  -3   28.74    1.11
  -5  -9   6  167.63    1.82
  -5  -9   6  163.41    1.96
  -5  -9   5  181.62    1.94
  -5  -9   5  176.47    2.50
   5  -9  -4   14.80    1.09
  -5  -9   4   15.79    0.60
  -5  -9   4   15.90    0.90
   5  -9  -3    6.69    0.77
  -5  -9   3    6.34    0.40
  -5  -9   3    6.29    0.64
   5  -9  -2    2.56    0.53
   5  -9  -2    2.12    0.59
  -5  -9   2    2.94    0.48
   5  -9  -1   56.27    2.03
   5  -9  -1   52.23    2.13
  -5  -9   1   54.93    1.85
  -5  -9   1   57.11    2.40
   5  -9   0  203.63    3.70
   5  -9   0  195.82    4.06
  -5  -9   0  193.17    3.43
  -5  -9   0  209.40    4.63
   5  -9   1   89.22    2.34
   5  -9   1   81.06    2.51
  -5  -9  -1   83.80    2.26
  -5  -9  -1   88.66    3.00
   5  -9   2    0.77    0.39
  -5  -9  -2    0.50    0.47
   5  -9   2    1.02    0.33
  -5  -9  -2    0.80    0.30
   5  -9   3  107.03    2.19
   5  -9   3  104.27    2.56
  -5  -9  -3  104.59    2.32
  -5  -9  -3  106.97    3.23
  -5  -9  -4    9.82    1.00
   5  -9   4   10.56    0.63
   5  -9   4   10.41    0.76
  -5  -9  -4   10.69    0.75
   5  -9   5   54.34    1.46
  -5  -9  -5   55.94    2.19
   5  -9   6  138.00    2.05
  -5  -9  -6  137.35    3.20
  -5  -8   7  138.95    1.77
  -5  -8   7  139.32    1.85
  -5  -8   6   50.01    1.13
  -5  -8   6   51.12    1.35
  -5  -8   5   24.55    0.81
  -5  -8   5   24.61    1.13
   5  -8  -4  102.85    3.06
  -5  -8   4  117.29    1.79
   5  -8  -4  103.14    3.26
  -5  -8   4  116.85    2.67
   5  -8  -3   52.47    2.21
  -5  -8   3   56.60    1.26
  -5  -8   3   55.82    1.96
   5  -8  -2  220.20    4.43
   5  -8  -2  195.02    4.57
  -5  -8   2  203.97    3.72
  -5  -8   2  219.35    4.92
   5  -8  -1  221.83    4.84
  -5  -8   1  220.95    3.90
  -5  -8   1  231.37    5.09
   5  -8   0  124.98    3.08
   5  -8   0  113.24    3.44
  -5  -8   0  119.79    2.86
  -5  -8   0  122.78    3.68
   5  -8   1   96.38    2.56
  -5  -8  -1   92.42    2.45
   5  -8   1   95.16    3.06
  -5  -8  -1   98.63    3.29
  -5  -8  -2    9.70    0.82
  -5  -8  -2   12.47    1.22
   5  -8   2   11.32    0.85
   5  -8   2   11.85    1.09
   5  -8   3   48.91    1.61
   5  -8   3   44.32    1.47
   5  -8   3   45.49    1.95
  -5  -8  -3   43.66    1.63
  -5  -8  -3   44.43    2.25
  -5  -8  -4    1.76    0.60
   5  -8   4    2.69    0.40
   5  -8   4    1.90    0.36
   5  -8   4    2.31    0.50
  -5  -8  -4    1.84    0.39
   5  -8   5   34.29    1.23
   5  -8   5   36.02    1.46
  -5  -8  -5   35.19    1.93
  -5  -8  -6   32.79    1.76
   5  -8   6   32.52    1.15
   5  -8   6   31.35    1.17
   5  -8   7   80.93    1.64
   5  -8   7   82.25    1.62
  -5  -8  -7   79.60    2.50
  -5  -7   9   11.93    0.52
   5  -7  -8   34.88    1.56
  -5  -7   8   36.48    0.97
  -5  -7   8   32.30    1.17
  -5  -7   8   34.94    0.90
  -5  -7   7  210.91    2.45
  -5  -7   7  209.81    2.56
  -5  -7   6  146.74    2.07
  -5  -7   6  142.36    2.74
  -5  -7   6  146.30    2.49
  -5  -7   5  290.67    2.96
  -5  -7   5  291.61    3.99
  -5  -7   5  300.25    4.20
  -5  -7   4  265.00    2.83
   5  -7  -4  250.20    5.56
  -5  -7   4  269.43    3.79
  -5  -7   4  254.58    4.15
   5  -7  -3   80.48    2.76
  -5  -7   3   90.37    1.63
   5  -7  -3   89.85    3.30
  -5  -7   3   85.63    2.46
  -5  -7   3   88.02    3.13
   5  -7  -2  127.45    3.36
  -5  -7   2  127.22    1.91
   5  -7  -2  126.54    3.81
  -5  -7   2  124.03    2.89
  -5  -7   2  120.61    3.66
  -5  -7   1   40.54    1.63
   5  -7  -1   39.61    1.82
   5  -7  -1   38.35    2.09
  -5  -7   1   40.70    2.15
  -5  -7   0  287.82    4.23
   5  -7   0  299.99    4.82
   5  -7   0  291.73    5.60
  -5  -7   0  284.06    5.50
   5  -7   1  543.96    6.12
   5  -7   1  534.77    7.45
  -5  -7  -1  541.40    5.77
  -5  -7  -1  544.30    7.66
  -5  -7  -2  152.16    3.04
   5  -7   2  149.78    2.89
   5  -7   2  153.72    3.90
   5  -7   2  147.35    3.02
  -5  -7  -2  151.20    4.09
   5  -7   3  141.93    2.79
  -5  -7  -3  146.64    2.98
   5  -7   3  144.96    2.89
   5  -7   3  142.42    3.68
  -5  -7  -3  143.77    4.05
   5  -7   4    9.98    0.75
   5  -7   4   10.05    0.74
   5  -7   4    9.27    0.74
   5  -7   4    9.55    0.96
  -5  -7  -4   11.08    0.84
  -5  -7  -4    8.72    1.08
   5  -7   5  100.19    2.33
   5  -7   5   97.50    2.62
   5  -7   5  101.63    2.26
  -5  -7  -5   97.30    3.28
   5  -7   6    8.53    0.67
   5  -7   6    9.20    0.77
   5  -7   6    8.81    0.66
  -5  -7  -6    8.82    1.00
   5  -7   7  104.34    2.11
   5  -7   7  106.91    2.12
   5  -7   7  105.04    2.10
  -5  -7  -7  104.92    3.09
   5  -7   8  144.25    2.25
   5  -7   8  150.07    2.15
  -5  -7  -8  150.84    3.38
  -5  -6   9   77.76    1.47
  -5  -6   9   73.73    1.32
   5  -6  -8  174.26    3.74
  -5  -6   8  187.59    2.37
  -5  -6   8  177.72    3.03
  -5  -6   8  168.54    3.20
  -5  -6   8  181.93    2.28
  -5  -6   7   23.08    1.26
  -5  -6   7   24.84    0.89
  -5  -6   7   22.82    1.17
  -5  -6   7   24.03    0.96
   5  -6  -6   30.48    1.91
  -5  -6   6   34.09    1.05
  -5  -6   6   31.64    1.39
  -5  -6   6   32.81    1.52
  -5  -6   6   33.41    1.26
  -5  -6   5    5.46    0.78
  -5  -6   5    4.08    0.59
  -5  -6   5    5.24    0.43
  -5  -6   5    4.68    0.57
   5  -6  -5    3.55    0.75
  -5  -6   5    5.31    0.64
  -5  -6   4   67.42    1.42
  -5  -6   4   67.04    1.93
  -5  -6   4   65.23    2.08
  -5  -6   4   64.96    2.63
  -5  -6   3  442.45    3.52
   5  -6  -3  446.16    7.09
  -5  -6   3  446.13    5.36
  -5  -6   3  446.62    7.01
   5  -6  -2  917.42    8.56
  -5  -6   2  914.21    7.36
  -5  -6   2  904.71    9.76
   5  -6  -1   12.49    0.98
   5  -6  -1   12.83    1.21
  -5  -6   1   11.44    1.15
  -5  -6   1   11.75    0.86
   5  -6   0   29.70    1.45
  -5  -6   0   27.78    1.25
   5  -6   0   28.68    1.72
  -5  -6   0   28.94    1.70
   5  -6   1   18.64    1.12
   5  -6   1   21.42    1.15
   5  -6   1   20.86    1.46
  -5  -6  -1   19.09    1.04
  -5  -6  -1   18.98    1.44
   5  -6   2  142.00    2.89
   5  -6   2  138.49    2.88
   5  -6   2  139.18    3.67
  -5  -6  -2  136.39    2.77
   5  -6   2  145.58    3.24
  -5  -6  -2  142.41    3.84
   5  -6   3  432.46    4.79
  -5  -6  -3  443.52    4.93
   5  -6   3  440.31    5.13
   5  -6   3  439.99    6.49
   5  -6   3  448.64    5.48
  -5  -6  -3  439.34    6.84
  -5  -6  -4  192.31    3.27
   5  -6   4  199.13    3.46
   5  -6   4  193.21    4.12
   5  -6   4  197.48    3.53
  -5  -6  -4  195.36    4.61
   5  -6   5   67.26    2.02
   5  -6   5   68.34    2.03
   5  -6   5   70.17    2.39
   5  -6   5   63.64    1.94
  -5  -6  -5   69.45    2.78
   5  -6   6  152.12    2.94
   5  -6   6  159.06    3.22
   5  -6   6  141.99    2.87
   5  -6   6  150.12    2.88
  -5  -6  -6  148.09    3.99
   5  -6   7   14.90    0.92
   5  -6   7   16.81    0.93
   5  -6   7   17.07    0.95
   5  -6   7   16.56    0.92
   5  -6   7   15.25    0.92
  -5  -6  -7   17.61    1.35
   5  -6   8  137.20    2.49
   5  -6   8  139.78    2.43
   5  -6   8  142.80    2.29
   5  -6   8  140.82    2.46
  -5  -6  -8  147.90    3.52
   5  -6   9  162.66    2.31
   5  -6   9  157.77    2.34
  -5  -5  10   13.51    0.61
  -5  -5  10   12.08    0.69
  -5  -5  10   13.23    0.74
  -5  -5  10   13.44    0.57
  -5  -5  10   12.12    0.79
  -5  -5   9   13.18    0.92
   5  -5  -9   13.35    1.20
  -5  -5   9   14.72    0.70
  -5  -5   9   12.99    0.77
  -5  -5   9   11.38    0.78
  -5  -5   9   14.58    0.65
   5  -5  -8   21.82    1.56
  -5  -5   8   26.38    0.97
  -5  -5   8   25.21    1.11
  -5  -5   8   25.15    1.23
  -5  -5   8   25.70    1.36
  -5  -5   8   26.68    0.93
  -5  -5   7  168.98    2.43
  -5  -5   7  153.44    2.73
  -5  -5   7  158.38    3.14
  -5  -5   7  167.49    2.53
  -5  -5   7  155.13    3.37
  -5  -5   6  216.96    3.95
  -5  -5   6  221.61    2.67
  -5  -5   6  220.66    3.20
  -5  -5   6  218.35    3.66
  -5  -5   6  220.76    3.19
  -5  -5   6  213.67    3.75
  -5  -5   5  218.70    2.56
  -5  -5   5  222.86    3.58
  -5  -5   5  229.86    3.65
  -5  -5   5  229.33    3.95
  -5  -5   5  226.49    4.53
  -5  -5   4   42.06    1.61
   5  -5  -4   40.91    2.11
  -5  -5   4   41.37    1.08
  -5  -5   4   42.56    1.50
  -5  -5   4   41.71    1.63
  -5  -5   4   42.41    2.12
  -5  -5   3  108.53    1.67
   5  -5  -3  114.17    3.40
  -5  -5   3  113.47    2.33
  -5  -5   3  107.67    2.47
  -5  -5   3  108.55    3.39
  -5  -5   2  148.12    1.83
   5  -5  -2  146.24    3.74
  -5  -5   2  140.24    2.70
  -5  -5   2  143.45    3.77
   5  -5  -1  241.55    3.93
  -5  -5   1  268.45    6.77
   5  -5  -1  245.83    3.89
   5  -5  -1  266.48    5.00
  -5  -5   1  244.06    3.47
  -5  -5   1  262.33    4.88
  -5  -5   0  433.65    9.00
   5  -5   0  762.22    6.75
   5  -5   0  742.10    6.74
   5  -5   0  802.67    8.66
   5  -5   0  733.49    8.55
  -5  -5   0  723.48    5.77
   5  -5   0  373.36    4.71
  -5  -5   0  773.89    8.21
   5  -5   1  321.80    4.29
   5  -5   1  304.14    4.26
   5  -5   1  314.05    5.30
   5  -5   1  303.37    5.27
  -5  -5  -1  306.01    3.76
   5  -5   1  312.08    4.57
  -5  -5  -1  304.84    5.21
   5  -5   2  339.28    4.29
  -5  -5  -2  328.80    3.90
   5  -5   2  322.26    4.41
   5  -5   2  332.29    5.46
   5  -5   2  319.52    5.19
   5  -5   2  333.16    4.76
  -5  -5  -2  325.68    5.43
   5  -5   3  152.22    2.72
  -5  -5  -3  148.68    2.67
   5  -5   3  149.54    3.04
   5  -5   3  149.49    3.63
   5  -5   3  152.53    3.48
  -5  -5  -3  154.89    3.81
   5  -5   4   67.43    2.04
   5  -5   4   69.38    2.28
   5  -5   4   63.72    2.33
   5  -5   4   67.59    1.86
  -5  -5  -4   65.76    2.57
   5  -5   5  212.37    3.40
   5  -5   5  209.76    3.61
   5  -5   5  202.13    3.94
   5  -5   5  207.32    3.43
   5  -5   5  209.86    3.75
  -5  -5  -5  215.89    4.73
   5  -5   6   23.97    1.20
   5  -5   6   21.79    1.16
   5  -5   6   24.67    1.34
   5  -5   6   21.16    1.15
   5  -5   6   22.93    1.22
  -5  -5  -6   22.13    1.57
   5  -5   7  267.01    3.93
   5  -5   7  275.78    4.04
   5  -5   7  281.88    3.97
   5  -5   7  280.31    3.94
  -5  -5  -7  273.85    5.22
   5  -5   8  179.69    3.00
   5  -5   8  181.45    3.11
   5  -5   8  181.91    2.94
   5  -5   8  187.64    2.80
  -5  -5  -8  182.91    4.04
   5  -5   8  174.41    3.07
   5  -5   9   36.06    1.29
   5  -5   9   36.27    1.19
   5  -5   9   38.02    1.08
   5  -5   9   33.73    1.21
   5  -5   9   35.98    1.24
   5  -4 -10   29.83    1.68
  -5  -4  10   27.95    1.10
  -5  -4  10   29.58    0.99
  -5  -4  10   27.71    1.12
  -5  -4  10   26.27    1.26
  -5  -4  10   28.54    0.90
  -5  -4   9   24.73    1.33
   5  -4  -9   24.97    1.65
  -5  -4   9   29.53    1.03
  -5  -4   9   27.36    1.18
  -5  -4   9   28.20    1.27
  -5  -4   9   28.16    0.95
  -5  -4   8   16.56    0.78
  -5  -4   8   18.07    1.00
  -5  -4   8   19.39    1.13
  -5  -4   8   18.90    0.83
  -5  -4   8   17.64    1.19
  -5  -4   7   78.79    1.66
  -5  -4   7   75.01    1.98
  -5  -4   7   76.06    2.20
  -5  -4   7   77.09    1.70
  -5  -4   7   75.29    2.41
  -5  -4   7   72.31    1.96
  -5  -4   6   94.94    1.76
  -5  -4   6   87.77    2.03
  -5  -4   6   90.94    2.33
  -5  -4   6   86.96    1.89
  -5  -4   6   89.29    2.48
  -5  -4   6   87.32    2.51
  -5  -4   5  324.20    3.00
  -5  -4   5  322.92    3.62
  -5  -4   5  318.60    4.16
  -5  -4   5  323.24    3.98
  -5  -4   5  320.83    4.57
  -5  -4   5  318.60    5.35
   5  -4  -4  163.09    3.96
  -5  -4   4  163.99    2.02
  -5  -4   4  166.60    2.88
  -5  -4   4  163.02    2.88
  -5  -4   4  167.41    3.15
  -5  -4   4  163.67    3.99
  -5  -4   3  471.85    8.83
  -5  -4   3  443.35    4.65
   5  -4  -3  467.19    6.43
  -5  -4   3  471.87    3.26
  -5  -4   3  471.86    4.60
  -5  -4   3  493.72    5.22
  -5  -4   3  452.03    6.60
  -5  -4   2  172.12    5.26
  -5  -4   2  167.83    3.87
   5  -4  -2  173.00    3.43
  -5  -4   2  171.77    1.88
   5  -4  -2  175.98    3.86
  -5  -4   2  176.99    2.69
  -5  -4   2  161.45    2.73
   5  -4  -2  172.56    4.91
   5  -4  -2  169.89    3.33
   5  -4  -1  307.62    4.51
   5  -4  -1  292.67    6.13
   5  -4  -1  307.45    4.96
  -5  -4   1  325.23    5.45
  -5  -4   1  293.02    3.47
   5  -4  -1  283.90    4.18
  -5  -4   1  309.60    6.71
  -5  -4   1  287.85    4.86
  -5  -4   0  134.24    4.28
   5  -4   0  123.34    2.53
  -5  -4   0  126.89    2.22
   5  -4   0  139.65    2.99
   5  -4   0  127.86    3.87
   5  -4   0  130.97    3.26
  -5  -4   0  131.84    3.21
   5  -4   0  124.19    2.76
   5  -4   1 1075.09    8.20
  -5  -4  -1 1023.32   11.35
   5  -4   1 1059.77    7.27
  -5  -4  -1 1019.12    6.36
   5  -4   1 1009.05    7.85
   5  -4   1 1050.56    9.13
   5  -4   1 1000.16   10.15
  -5  -4  -1 1002.25    8.88
  -5  -4  -2  345.77    6.59
   5  -4   2  353.81    4.14
   5  -4   2  338.28    4.53
   5  -4   2  342.91    5.73
   5  -4   2  331.01    5.11
  -5  -4  -2  354.10    3.73
   5  -4   2  336.51    4.63
  -5  -4  -2  335.99    5.12
   5  -4   3  391.92    3.98
   5  -4   3  373.60    4.76
   5  -4   3  387.40    4.88
  -5  -4  -3  380.93    7.03
   5  -4   3  376.29    5.43
   5  -4   3  367.45    5.63
   5  -4   3  398.70    5.15
  -5  -4  -3  383.55    5.57
   5  -4   4  963.16    8.09
   5  -4   4  992.37    6.79
   5  -4   4  986.01    7.74
   5  -4   4  973.60    8.68
   5  -4   4 1001.90    9.08
   5  -4   4  961.71    6.64
  -5  -4  -4  973.84    9.18
   5  -4   5  667.26    7.08
   5  -4   5  694.46    6.07
   5  -4   5  691.52    6.56
   5  -4   5  671.27    7.00
   5  -4   5  684.42    7.10
   5  -4   5  675.63    5.89
   5  -4   6  301.86    4.90
   5  -4   6  308.07    4.23
   5  -4   6  304.98    4.32
   5  -4   6  301.76    4.44
   5  -4   6  311.98    4.66
  -5  -4  -6  303.19    5.42
   5  -4   6  289.35    4.11
   5  -4   7   80.80    2.22
   5  -4   7   79.90    2.51
   5  -4   7   82.51    2.25
   5  -4   7   83.06    2.20
   5  -4   7   83.97    2.13
   5  -4   7   82.83    2.28
  -5  -4  -7   82.92    2.84
   5  -4   8   56.56    2.02
   5  -4   8   54.76    1.79
   5  -4   8   56.96    1.83
   5  -4   8   57.99    1.73
   5  -4   8   58.27    1.59
   5  -4   8   56.35    1.79
  -5  -4  -8   59.28    2.33
   5  -4   9  155.11    2.81
   5  -4   9  157.11    2.52
   5  -4   9  158.66    2.26
   5  -4   9  150.99    2.71
   5  -4  10   87.46    1.90
   5  -4  10   86.21    1.79
  -5  -3  11   35.89    1.20
  -5  -3  11   37.30    1.05
  -5  -3  11   34.28    1.31
  -5  -3  11   35.49    1.00
  -5  -3  10   60.16    1.73
  -5  -3  10   60.87    1.47
  -5  -3  10   60.05    1.67
  -5  -3  10   63.10    2.00
  -5  -3  10   66.10    1.49
  -5  -3   9   41.89    1.29
  -5  -3   9   40.80    1.52
  -5  -3   9   40.87    1.55
  -5  -3   9   41.43    1.77
  -5  -3   9   43.26    1.23
  -5  -3   8   29.03    1.19
  -5  -3   8   29.07    1.07
  -5  -3   8   27.75    1.28
  -5  -3   8   28.19    1.34
  -5  -3   8   26.64    1.48
  -5  -3   8   27.89    1.03
  -5  -3   7   22.01    1.32
  -5  -3   7   23.65    0.93
  -5  -3   7   23.62    0.93
  -5  -3   7   22.34    1.11
  -5  -3   7   21.49    1.18
  -5  -3   7   21.71    1.11
  -5  -3   6   36.44    1.63
  -5  -3   6   40.58    1.14
  -5  -3   6   39.29    1.52
  -5  -3   6   38.05    1.36
  -5  -3   6   38.26    1.20
  -5  -3   6   38.56    1.63
  -5  -3   5  228.37    2.51
  -5  -3   5  222.62    3.05
  -5  -3   5  227.85    3.42
  -5  -3   5  222.74    3.76
  -5  -3   5  219.47    4.20
  -5  -3   4   27.06    1.89
   5  -3  -4   27.97    1.45
  -5  -3   4   27.94    0.81
  -5  -3   4   30.05    1.06
  -5  -3   4   29.10    1.18
  -5  -3   4   27.84    1.11
   5  -3  -4   24.38    2.03
   5  -3  -4   25.01    1.36
  -5  -3   4   29.65    1.30
  -5  -3   4   27.49    1.58
  -5  -3   3  174.26    4.99
  -5  -3   3  174.61    3.96
   5  -3  -3  190.05    3.67
   5  -3  -3  191.56    5.33
  -5  -3   3  178.50    1.89
  -5  -3   3  179.72    2.76
  -5  -3   3  166.96    2.67
  -5  -3   3  184.38    3.09
   5  -3  -3  173.70    3.24
  -5  -3   2   69.34    3.15
   5  -3  -2   78.14    2.28
   5  -3  -2   79.15    2.42
  -5  -3   2   87.78    1.27
  -5  -3   2   73.63    1.69
  -5  -3   2   89.54    2.82
   5  -3  -2   81.64    3.34
  -5  -3   2   71.55    1.69
   5  -3  -2   71.48    2.03
  -5  -3   2   71.29    2.45
  -5  -3   1  181.04    4.84
   5  -3  -1  191.42    3.49
  -5  -3   1  184.64    2.59
   5  -3  -1  190.94    3.69
  -5  -3   1  192.68    4.07
   5  -3  -1  187.81    4.95
   5  -3  -1  176.75    3.14
  -5  -3   1  182.28    3.69
  -5  -3   0  230.28    5.10
   5  -3   0  232.79    3.81
   5  -3   0  234.83    4.06
  -5  -3   0  243.39    2.93
   5  -3   0  240.83    5.45
   5  -3   0  216.04    3.42
  -5  -3   0  225.60    3.97
  -5  -3  -1  452.12    6.87
   5  -3   1  480.70    7.41
   5  -3   1  500.47    5.67
   5  -3   1  499.61    6.02
   5  -3   1  477.32    5.24
  -5  -3  -1  451.40    5.62
  -5  -3  -2  492.74    7.14
   5  -3   2  495.58    4.93
   5  -3   2  489.00    7.15
   5  -3   2  498.91    4.27
   5  -3   2  471.28    5.35
   5  -3   2  490.48    5.86
   5  -3   2  506.82    5.56
  -5  -3  -2  470.97    5.68
  -5  -3  -3  240.05    5.03
   5  -3   3  237.77    3.54
   5  -3   3  241.61    3.10
   5  -3   3  245.04    3.85
   5  -3   3  241.55    4.13
   5  -3   3  250.88    3.03
   5  -3   3  234.33    4.69
   5  -3   3  245.81    3.96
  -5  -3  -3  232.67    4.10
  -5  -3  -4  331.14    6.19
   5  -3   4  326.15    4.34
   5  -3   4  326.32    3.77
   5  -3   4  324.96    5.21
   5  -3   4  341.40    4.51
   5  -3   4  326.39    4.71
   5  -3   4  336.09    3.70
  -5  -3  -4  321.20    4.89
   5  -3   5   34.96    1.53
   5  -3   5   32.19    1.28
   5  -3   5   29.38    1.37
   5  -3   5   29.11    1.38
   5  -3   5   30.27    1.19
   5  -3   5   31.26    1.62
   5  -3   6  897.19    8.02
   5  -3   6  912.13    7.21
   5  -3   6  883.41    7.23
   5  -3   6  877.99    7.23
   5  -3   6  883.89    6.86
   5  -3   6  899.67    8.01
  -5  -3  -6  905.23    8.84
   5  -3   7  389.51    5.47
   5  -3   7  383.73    4.85
   5  -3   7  376.02    4.67
   5  -3   7  372.03    4.57
   5  -3   7  360.30    4.18
   5  -3   7  382.06    4.98
  -5  -3  -7  392.85    5.87
   5  -3   8    7.31    0.78
   5  -3   8    7.54    0.70
   5  -3   8    7.18    0.64
   5  -3   8    6.72    0.56
   5  -3   8    8.50    0.75
   5  -3   8    6.64    0.65
   5  -3   9   22.67    1.11
   5  -3   9   26.01    1.29
   5  -3   9   25.46    1.14
   5  -3   9   23.27    1.15
   5  -3   9   23.95    1.02
   5  -3   9   25.67    0.93
   5  -3  10   10.28    0.70
   5  -3  10    9.38    0.57
   5  -3  10   11.27    0.69
   5  -3  10    9.94    0.65
  -5  -2  11   32.28    1.19
  -5  -2  11   32.46    1.03
  -5  -2  11   31.88    1.30
  -5  -2  11   33.07    1.04
  -5  -2  10   13.50    0.87
  -5  -2  10   13.83    0.82
  -5  -2  10   14.98    0.80
  -5  -2  10   13.38    0.98
  -5  -2  10   14.63    0.78
  -5  -2   9   14.49    0.82
   5  -2  -9   10.84    1.62
  -5  -2   9   12.26    0.89
  -5  -2   9   14.59    0.80
  -5  -2   9   13.99    0.92
  -5  -2   9   13.00    1.04
  -5  -2   9   14.89    0.77
  -5  -2   8  278.47    3.75
  -5  -2   8  269.64    3.32
  -5  -2   8  274.26    4.07
  -5  -2   8  278.83    4.11
  -5  -2   8  269.81    4.66
  -5  -2   8  280.69    3.29
  -5  -2   7  117.08    2.10
  -5  -2   7  114.96    2.55
  -5  -2   7  110.92    2.57
  -5  -2   7  112.20    1.98
  -5  -2   7  109.32    2.50
   5  -2  -6   31.50    1.61
  -5  -2   6   36.92    1.11
  -5  -2   6   34.01    1.30
  -5  -2   6   34.65    1.41
  -5  -2   6   34.38    1.56
  -5  -2   6   36.09    1.11
  -5  -2   6   33.77    1.48
  -5  -2   5   70.35    2.49
   5  -2  -5   61.16    2.15
  -5  -2   5   64.92    1.33
  -5  -2   5   61.38    1.59
  -5  -2   5   64.48    1.80
   5  -2  -5   65.42    3.19
  -5  -2   5   63.75    1.44
  -5  -2   5   66.22    2.02
   5  -2  -5   58.53    2.01
  -5  -2   5   64.77    2.17
  -5  -2   4   30.87    1.85
   5  -2  -4   28.97    1.45
   5  -2  -4   25.83    1.94
  -5  -2   4   28.30    0.83
  -5  -2   4   28.96    1.05
  -5  -2   4   29.15    1.15
  -5  -2   4   28.94    1.00
  -5  -2   4   30.16    1.31
  -5  -2   4   28.47    1.55
   5  -2  -3  475.55    8.19
  -5  -2   3  444.70    7.37
   5  -2  -3  437.91    5.13
  -5  -2   3  484.32    3.12
  -5  -2   3  484.79    4.05
  -5  -2   3  483.62    4.42
  -5  -2   3  466.43    4.07
  -5  -2   3  477.71    4.93
  -5  -2   3  443.12    6.13
  -5  -2   2   85.63    3.28
   5  -2  -2   97.53    2.52
  -5  -2   2   92.49    1.85
  -5  -2   2   95.52    2.84
  -5  -2   2   94.94    1.82
   5  -2  -2   90.55    2.21
  -5  -2   2   89.98    2.63
   5  -2  -2   97.22    3.68
  -5  -2   1 1813.71   14.43
   5  -2  -1 2087.55   11.52
   5  -2  -1 2009.45   11.23
  -5  -2   1 1976.22   12.77
   5  -2  -1 1882.43    9.84
  -5  -2   1 1911.39   11.40
   5  -2  -1 1960.03   15.86
  -5  -2   0    2.94    0.51
  -5  -2   0    3.03    0.65
   5  -2   0    3.78    0.54
   5  -2   0    3.17    0.48
   5  -2   0    2.39    0.38
   5  -2   0    2.24    0.70
  -5  -2  -1   67.16    2.54
  -5  -2  -1   69.79    2.10
   5  -2   1   79.41    2.19
   5  -2   1   79.95    2.31
   5  -2   1   75.55    2.99
   5  -2   1   69.62    1.92
  -5  -2  -2  323.28    5.43
   5  -2   2  351.51    3.83
   5  -2   2  346.54    3.74
   5  -2   2  359.48    4.76
   5  -2   2  345.25    4.67
   5  -2   2  336.94    6.06
  -5  -2  -2  339.42    4.57
   5  -2   2  336.20    4.36
  -5  -2  -3  402.66    6.16
   5  -2   3  417.15    6.49
   5  -2   3  400.60    4.15
   5  -2   3  417.90    4.96
   5  -2   3  418.89    4.17
   5  -2   3  414.56    4.98
   5  -2   3  417.81    5.14
   5  -2   3  423.47    5.10
  -5  -2  -3  404.36    5.07
  -5  -2  -4  336.39    5.82
   5  -2   4  357.21    3.57
   5  -2   4  338.20    4.06
   5  -2   4  336.46    4.57
   5  -2   4  332.91    3.77
   5  -2   4  335.62    4.43
   5  -2   4  336.29    4.54
   5  -2   4  350.85    5.64
   5  -2   4  365.15    4.84
  -5  -2  -4  336.54    4.75
  -5  -2  -5   51.78    2.50
   5  -2   5   58.44    1.81
   5  -2   5   57.96    1.55
   5  -2   5   55.38    1.94
   5  -2   5   56.90    1.67
   5  -2   5   52.31    1.72
   5  -2   5   53.50    2.10
  -5  -2  -5   54.55    2.00
   5  -2   6   28.45    1.35
   5  -2   6   27.36    1.45
   5  -2   6   28.39    1.20
   5  -2   6   27.85    1.26
   5  -2   6   27.95    1.26
   5  -2   6   26.88    1.18
   5  -2   6   26.55    1.42
  -5  -2  -6   28.84    1.51
   5  -2   7  128.25    2.98
   5  -2   7  115.31    3.03
   5  -2   7  123.58    2.76
   5  -2   7  120.07    2.55
   5  -2   7  125.41    2.62
   5  -2   7  119.91    2.27
   5  -2   7  121.17    2.81
   5  -2   8  383.05    5.21
   5  -2   8  374.18    4.78
   5  -2   8  374.00    4.28
   5  -2   8  364.74    3.72
   5  -2   8  371.97    4.60
  -5  -2  -8  390.31    7.09
   5  -2   8  375.81    4.65
   5  -2   9   77.91    1.99
   5  -2   9   79.11    2.13
   5  -2   9   82.63    1.85
   5  -2   9   82.13    2.31
   5  -2   9   75.47    1.99
   5  -2  10   85.09    1.94
   5  -2  10   88.93    2.14
   5  -2  10   88.14    1.90
   5  -2  10   91.92    2.10
   5  -2  11   31.25    1.12
  -5  -1  11   92.50    2.05
  -5  -1  11   96.54    1.85
  -5  -1  11   91.44    1.79
  -5  -1  10  102.44    2.04
   5  -1 -10  106.96    4.60
  -5  -1  10  100.50    2.10
  -5  -1  10  101.46    2.07
  -5  -1  10   97.20    2.56
  -5  -1   9   96.20    2.14
  -5  -1   9   90.05    2.39
  -5  -1   9   95.07    2.25
  -5  -1   9   97.61    2.16
  -5  -1   9   94.47    2.69
  -5  -1   9   99.60    2.10
  -5  -1   8   11.54    0.79
   5  -1  -8   11.29    1.05
  -5  -1   8   12.53    0.92
  -5  -1   8   11.10    0.72
  -5  -1   8    9.96    0.80
  -5  -1   8   11.56    0.99
  -5  -1   8   11.84    0.70
  -5  -1   7   29.60    1.12
  -5  -1   7   28.69    1.32
  -5  -1   7   27.74    1.28
  -5  -1   7   27.31    1.46
  -5  -1   7   27.63    1.26
  -5  -1   6   28.64    1.01
  -5  -1   6   27.14    1.19
  -5  -1   6   27.22    1.22
  -5  -1   6   26.11    1.36
  -5  -1   6   26.11    1.27
  -5  -1   6   27.08    0.93
  -5  -1   5  101.97    2.66
  -5  -1   5   99.03    1.72
  -5  -1   5   98.95    2.10
  -5  -1   5  100.90    2.20
  -5  -1   5   95.34    1.62
  -5  -1   5   99.77    2.45
   5  -1  -5   89.36    2.42
  -5  -1   5   93.70    2.43
  -5  -1   4   18.64    1.28
   5  -1  -4   16.91    1.05
  -5  -1   4   16.78    0.98
  -5  -1   4   15.60    1.05
  -5  -1   4   16.56    0.66
  -5  -1   4   15.92    0.79
  -5  -1   4   17.32    0.89
  -5  -1   4   16.70    0.67
   5  -1  -4   13.91    0.90
  -5  -1   4   14.99    1.07
   5  -1  -3   37.47    1.52
  -5  -1   3   33.53    1.84
   5  -1  -3   38.22    2.28
  -5  -1   3   35.38    1.36
  -5  -1   3   35.41    0.89
  -5  -1   3   35.83    1.13
  -5  -1   3   35.37    1.18
  -5  -1   3   36.07    1.67
  -5  -1   3   38.21    1.01
   5  -1  -3   31.27    1.28
  -5  -1   3   35.12    1.64
   5  -1  -2  220.28    5.40
  -5  -1   2  206.10    3.93
   5  -1  -2  223.69    3.78
  -5  -1   2  204.71    4.11
  -5  -1   2  188.31    4.54
   5  -1  -2  205.35    1.63
   5  -1  -2  192.13    3.22
  -5  -1   1  319.04    5.82
   5  -1  -1  398.40    4.94
   5  -1  -1  396.85    7.12
  -5  -1   1  308.99    5.06
   5  -1  -1  366.75    2.32
   5  -1  -1  348.26    4.08
  -5  -1   1  346.48    4.81
  -5  -1   0  740.34    8.66
  -5  -1   0  756.28    7.83
   5  -1   0  787.93    3.65
   5  -1   0  739.25    5.99
   5  -1   0  801.03    9.90
  -5  -1  -1  752.57    8.19
   5  -1   1  653.85    8.87
   5  -1   1  819.35    6.94
  -5  -1  -1  795.49    8.18
   5  -1   1  808.53    3.99
   5  -1   1  579.11    5.46
  -5  -1  -2   18.35    1.29
   5  -1   2   21.38    1.03
   5  -1   2   18.85    0.89
   5  -1   2   20.53    1.11
   5  -1   2   19.84    1.52
   5  -1   2   20.15    0.68
   5  -1   2   19.43    1.03
  -5  -1  -3   33.03    1.70
   5  -1   3   35.13    1.14
   5  -1   3   34.74    1.35
   5  -1   3   33.31    1.21
   5  -1   3   34.00    1.42
   5  -1   3   32.23    1.37
   5  -1   3   33.75    1.87
   5  -1   3   34.48    0.93
   5  -1   3   33.87    1.41
  -5  -1  -3   34.43    1.47
  -5  -1  -4  311.00    5.45
   5  -1   4  333.85    3.75
   5  -1   4  329.43    4.25
   5  -1   4  325.14    3.85
   5  -1   4  324.09    4.28
   5  -1   4  303.97    5.13
   5  -1   4  309.37    4.17
   5  -1   4  319.29    3.02
   5  -1   4  328.50    4.35
   5  -1   5  214.33    3.22
   5  -1   5  216.05    3.62
   5  -1   5  210.44    3.19
   5  -1   5  214.16    3.44
   5  -1   5  211.98    3.23
   5  -1   5  205.44    2.65
   5  -1   6  511.22    5.30
   5  -1   6  508.34    5.84
   5  -1   6  518.65    5.30
   5  -1   6  499.58    5.09
   5  -1   6  498.28    5.86
   5  -1   7   54.91    1.85
   5  -1   7   56.81    1.71
   5  -1   7   55.74    2.04
   5  -1   7   60.13    1.90
   5  -1   7   52.22    1.61
  -5  -1  -7   56.63    2.71
   5  -1   7   53.65    1.82
   5  -1   8  171.29    3.41
   5  -1   8  162.12    3.46
   5  -1   8  172.43    3.27
   5  -1   8  167.50    2.99
   5  -1   8  164.29    3.06
   5  -1   8  167.33    2.76
   5  -1   9   39.95    1.58
   5  -1   9   39.28    1.65
   5  -1   9   42.72    1.57
   5  -1   9   39.97    1.24
   5  -1   9   39.65    1.44
   5  -1   9   40.80    1.41
   5  -1  10   22.14    1.08
   5  -1  10   22.16    1.05
   5  -1  10   21.73    0.93
   5  -1  10   23.76    1.03
   5  -1  11   24.29    0.97
   5  -1  11   24.20    0.91
   5  -1  11   21.94    0.92
  -5   0  11   21.25    1.01
  -5   0  11   23.41    0.93
   5   0 -11   23.77    2.13
  -5   0  11   22.48    0.93
  -5   0  10   47.37    1.45
  -5   0  10   45.58    1.66
  -5   0  10   44.33    1.44
  -5   0  10   44.07    1.69
  -5   0  10   47.01    1.49
  -5   0   9  157.06    2.80
  -5   0   9  162.41    3.29
  -5   0   9  164.79    2.95
  -5   0   9  150.37    3.33
  -5   0   9  169.81    2.90
  -5   0   8   67.98    1.93
  -5   0   8   62.77    2.05
  -5   0   8   65.43    1.91
  -5   0   8   71.22    1.91
  -5   0   8   65.14    2.25
  -5   0   8   65.98    1.70
  -5   0   7   44.82    1.58
  -5   0   7   44.70    1.67
  -5   0   7   45.44    1.46
  -5   0   7   43.44    1.54
  -5   0   7   45.45    1.84
  -5   0   7   46.73    1.37
   5   0  -6    1.53    0.37
  -5   0   6    2.03    0.40
  -5   0   6    2.90    0.38
  -5   0   6    2.66    0.45
  -5   0   6    2.11    0.38
  -5   0   6    1.98    0.43
  -5   0   6    2.40    0.32
   5   0  -5   21.67    1.05
  -5   0   5   23.66    1.23
  -5   0   5   22.33    0.88
  -5   0   5   22.61    1.04
  -5   0   5   22.90    1.03
  -5   0   5   20.76    1.09
  -5   0   5   23.08    1.19
  -5   0   5   23.03    0.80
  -5   0   5   21.07    1.13
   5   0  -5   21.61    1.20
  -5   0   4   45.05    1.74
   5   0  -4   46.01    1.45
  -5   0   4   46.44    1.06
  -5   0   4   45.61    1.17
  -5   0   4   45.60    1.39
  -5   0   4   46.93    1.40
  -5   0   4   49.44    1.80
  -5   0   4   47.11    1.62
   5   0  -4   46.55    1.60
  -5   0   3  266.53    4.55
  -5   0   3  262.69    2.61
  -5   0   3  272.06    3.22
  -5   0   3  270.89    3.68
  -5   0   3  267.49    4.38
  -5   0   3  271.46    2.45
  -5   0   3  259.09    4.20
  -5   0   2    7.14    0.87
   5   0  -2    6.42    0.61
   5   0  -2    6.38    0.98
  -5   0   2    6.88    0.80
  -5   0   2    6.24    0.76
   5   0  -2    6.56    0.30
   5   0  -2    4.72    0.51
  -5   0   1 1021.95   10.02
   5   0  -1 1188.31    8.43
  -5   0   1 1030.36    9.31
   5   0  -1 1205.24    3.47
   5   0  -1 1063.26   11.69
   5   0  -1 1135.43    4.11
   5   0  -1 1048.04    7.16
  -5   0   0  407.85    6.21
   5   0   0  378.40    4.70
  -5   0   0  423.72    5.94
   5   0   0  456.43    2.44
   5   0   0  418.41    7.13
   5   0   0  454.98    2.75
   5   0   0  428.01    4.46
  -5   0  -1   93.70    2.94
   5   0   1  102.06    2.45
   5   0   1   99.84    3.47
  -5   0  -1   96.80    2.88
   5   0   1   91.96    1.20
   5   0   1  100.42    1.35
   5   0   1   92.04    2.12
  -5   0  -2  102.50    2.98
   5   0   2  111.52    2.19
   5   0   2  107.72    2.17
   5   0   2  101.57    2.47
  -5   0  -2   99.74    3.06
   5   0   2  103.21    1.40
   5   0   2  103.39    3.39
   5   0   2  103.67    1.45
   5   0   2   98.88    2.23
  -5   0  -3   97.48    2.91
   5   0   3   97.27    1.67
   5   0   3  100.01    2.11
   5   0   3   98.04    2.13
   5   0   3   94.37    3.04
   5   0   3  103.01    2.46
   5   0   3   99.73    1.52
  -5   0  -3   96.99    3.06
   5   0   3   97.33    1.47
   5   0   3  101.43    1.55
   5   0   3  101.31    2.33
   5   0   4  133.58    3.43
   5   0   4  136.10    2.10
   5   0   4  148.56    2.72
   5   0   4  137.85    2.59
   5   0   4  144.29    2.79
  -5   0  -4  148.26    3.93
   5   0   4  141.22    1.94
   5   0   4  144.76    2.03
   5   0   4  144.94    2.02
   5   0   4  139.97    2.82
   5   0   5  129.59    2.28
   5   0   5  133.18    2.74
   5   0   5  127.44    2.51
   5   0   5  131.24    2.60
  -5   0  -5  127.43    3.76
   5   0   5  130.77    3.19
   5   0   5  131.47    2.05
  -5   0  -5  137.37    2.42
   5   0   5  137.54    2.86
   5   0   6  297.58    3.84
   5   0   6  296.73    4.32
   5   0   6  294.43    4.00
   5   0   6  293.57    3.76
  -5   0  -6  295.14    5.95
   5   0   6  284.91    4.27
   5   0   6  283.63    3.24
   5   0   7   60.05    1.64
   5   0   7   59.62    1.84
   5   0   7   58.50    2.02
   5   0   7   58.16    1.84
   5   0   7   58.90    1.64
   5   0   7   55.19    1.78
   5   0   8  112.34    2.66
   5   0   8  110.05    2.38
   5   0   8  103.33    2.76
   5   0   8  111.80    2.58
   5   0   8  109.41    2.37
   5   0   9  155.03    2.65
   5   0   9  160.42    3.05
   5   0   9  154.30    3.22
   5   0   9  161.32    3.00
   5   0   9  158.57    2.77
   5   0  10   97.75    2.20
   5   0  10   93.47    2.25
   5   0  10   95.27    1.87
   5   0  10   98.78    2.12
   5   0  10   95.96    2.02
   5   0  11   28.43    0.96
   5   0  11   27.79    1.04
   5   0  11   25.76    0.96
  -5   1  11   87.85    1.77
  -5   1  11   86.09    1.96
  -5   1  11   94.09    1.84
  -5   1  11   93.29    1.94
  -5   1  10   94.72    2.09
  -5   1  10   91.65    2.33
  -5   1  10   96.11    2.15
  -5   1   9   98.90    2.29
   5   1  -9   94.00    2.56
  -5   1   9   92.10    2.55
  -5   1   9   98.85    2.57
  -5   1   9   98.43    2.34
  -5   1   9  103.61    2.35
  -5   1   8    9.46    0.76
   5   1  -8    9.44    0.86
  -5   1   8   11.02    0.91
  -5   1   8   10.59    0.80
  -5   1   8    8.72    0.85
  -5   1   7   35.42    1.41
   5   1  -7   34.73    1.54
  -5   1   7   36.28    1.57
  -5   1   7   35.57    1.38
  -5   1   7   36.41    1.30
  -5   1   7   33.63    1.57
  -5   1   6   16.32    0.96
   5   1  -6   17.23    1.03
  -5   1   6   19.18    1.11
  -5   1   6   20.74    1.02
  -5   1   6   18.34    0.98
  -5   1   6   17.25    1.09
  -5   1   6   18.91    0.87
   5   1  -5   83.00    2.12
  -5   1   5   88.70    2.11
  -5   1   5   86.74    2.30
  -5   1   5   88.17    2.16
  -5   1   5   87.11    1.91
  -5   1   5   87.26    2.21
  -5   1   5   87.31    1.65
   5   1  -5   87.65    2.44
  -5   1   5   83.53    2.10
   5   1  -4   12.45    0.79
  -5   1   4   19.21    1.05
  -5   1   4   11.90    0.77
  -5   1   4   11.21    0.66
  -5   1   4   11.15    0.87
  -5   1   4   11.35    0.81
  -5   1   4   11.94    0.59
   5   1  -4   10.00    0.78
  -5   1   4   16.95    0.98
  -5   1   3   38.25    1.53
   5   1  -3   35.23    1.27
  -5   1   3   37.82    1.26
  -5   1   3   37.96    1.14
  -5   1   3   36.63    1.61
   5   1  -3   38.16    0.76
   5   1  -3   34.21    1.31
  -5   1   3   38.71    0.97
  -5   1   3   36.24    1.45
  -5   1   2  212.67    3.76
   5   1  -2  224.88    3.19
  -5   1   2  220.44    2.93
  -5   1   2  183.43    2.35
   5   1  -2  218.22    1.77
  -5   1   2  210.36    4.00
   5   1  -2  243.00    5.54
   5   1  -2  223.21    1.88
   5   1  -2  200.09    3.02
  -5   1   2  216.35    3.62
  -5   1   1  360.94    5.07
   5   1  -1  420.82    4.86
   5   1  -1  314.97    3.95
   5   1  -1  393.10    2.46
  -5   1   1  370.10    5.47
   5   1  -1  417.19    7.31
   5   1  -1  397.78    2.57
   5   1  -1  370.28    4.28
   5   1   0  776.87    5.68
  -5   1   0  787.93    8.32
   5   1   0  787.49    3.66
  -5   1  -1  805.72    8.16
   5   1   1  844.53    5.95
   5   1   1  806.09    6.06
  -5   1  -1  824.14    8.71
   5   1   1  860.20    4.09
   5   1   1  882.55   10.23
   5   1   1  846.97    3.95
   5   1   2   19.52    0.88
  -5   1  -2   18.26    1.27
   5   1   2   18.65    0.86
   5   1   2   19.14    0.95
   5   1   2   17.54    1.44
   5   1   2   17.85    1.03
   5   1   2   18.89    0.72
  -5   1  -2   19.94    1.44
   5   1   2   19.00    0.66
   5   1   2   18.75    0.63
   5   1   2   17.06    0.92
   5   1   3   37.24    1.23
   5   1   3   35.63    0.92
   5   1   3   36.70    1.24
   5   1   3   36.64    0.92
   5   1   3   34.61    1.32
   5   1   3   37.12    1.93
   5   1   3   37.15    1.48
   5   1   3   33.71    0.96
  -5   1  -3   34.21    1.91
   5   1   3   33.42    0.90
   5   1   3   34.15    1.30
   5   1   4  315.34    3.66
   5   1   4  306.45    2.87
   5   1   4  343.54    4.02
   5   1   4  349.78    3.09
   5   1   4  324.60    4.08
   5   1   4  337.85    4.21
   5   1   4  343.85    3.11
  -5   1  -4  367.32    3.55
  -5   1  -4  314.74    5.90
   5   1   4  340.16    3.09
   5   1   4  332.57    5.30
  -5   1  -4  366.38    3.70
   5   1   4  323.95    4.11
   5   1   5  213.48    3.11
   5   1   5  206.94    2.61
   5   1   5  232.84    3.55
   5   1   5  220.05    3.47
   5   1   5  229.44    3.37
  -5   1  -5  253.14    3.32
  -5   1  -5  206.82    4.88
   5   1   5  220.76    2.57
   5   1   5   95.31    2.10
   5   1   5  100.37    2.06
   5   1   5  225.39    3.51
   5   1   5  214.13    3.83
   5   1   6  516.81    4.99
   5   1   6  545.22    4.87
   5   1   6  554.19    5.80
   5   1   6  527.03    5.34
   5   1   6  543.49    5.74
   5   1   6  538.11    4.41
   5   1   7   60.19    1.75
   5   1   7   58.20    1.98
   5   1   7   61.63    1.88
   5   1   7   58.79    1.74
   5   1   7   55.53    1.51
   5   1   8  169.23    3.11
   5   1   8  166.62    3.37
   5   1   8  165.81    3.09
   5   1   8  165.50    2.77
   5   1   9   42.22    1.55
   5   1   9   40.88    1.64
   5   1   9   43.03    1.41
   5   1   9   41.91    1.50
   5   1  10   18.95    0.96
   5   1  10   15.92    0.97
   5   1  10   17.53    0.88
   5   1  10   18.76    0.88
   5   1  11   26.26    0.99
   5   1  11   26.00    0.90
  -5   2  11   31.02    1.06
   5   2 -11   32.07    1.50
  -5   2  11   29.07    1.12
  -5   2  11   30.86    1.04
  -5   2  11   32.52    1.16
  -5   2  10   18.98    0.97
   5   2 -10   16.60    1.07
  -5   2  10   18.75    1.05
  -5   2  10   19.06    0.96
  -5   2  10   19.39    1.02
  -5   2   9   11.86    0.84
   5   2  -9   10.37    0.93
  -5   2   9   12.74    0.96
  -5   2   9   13.86    0.93
  -5   2   9    9.96    0.78
  -5   2   8  261.35    3.89
   5   2  -8  261.07    4.53
  -5   2   8  259.34    4.29
  -5   2   8  263.69    4.06
  -5   2   8  275.64    4.05
  -5   2   7   99.77    2.39
  -5   2   7   99.97    2.65
  -5   2   7  104.44    2.54
  -5   2   7  105.09    2.21
  -5   2   7  108.88    2.48
  -5   2   6   33.04    1.36
  -5   2   6   32.18    1.46
  -5   2   6   33.38    1.39
  -5   2   6   34.06    1.35
  -5   2   6   35.95    1.34
  -5   2   5   69.88    1.89
   5   2  -5   70.33    2.07
  -5   2   5   74.90    1.95
  -5   2   5   70.96    2.03
  -5   2   5   73.12    1.93
  -5   2   5   70.48    1.99
  -5   2   5   74.43    1.78
   5   2  -5   71.61    2.28
  -5   2   4   39.47    1.62
   5   2  -4   39.70    1.49
  -5   2   4   41.25    1.38
  -5   2   4   40.56    1.45
  -5   2   4   40.88    1.36
  -5   2   4   39.39    1.59
  -5   2   4   39.27    1.17
   5   2  -4   39.26    1.54
  -5   2   4   38.13    1.37
  -5   2   3  524.44    6.20
   5   2  -3  503.43    5.08
  -5   2   3  504.90    4.65
  -5   2   3  514.19    4.88
  -5   2   3  510.24    4.52
   5   2  -3  493.73    3.38
  -5   2   3  496.29    5.75
  -5   2   3  508.91    3.91
   5   2  -3  515.42    3.14
   5   2  -3  465.14    4.87
  -5   2   3  484.89    4.79
  -5   2   2  109.97    2.99
   5   2  -2  108.26    2.29
  -5   2   2  108.71    2.22
  -5   2   2  106.12    2.12
   5   2  -2  101.62    1.47
  -5   2   2  112.25    2.03
  -5   2   2  100.86    2.70
   5   2  -2  102.02    1.41
   5   2  -2   97.03    2.13
  -5   2   2  106.74    2.27
  -5   2   1 1999.28   13.06
   5   2  -1 2130.24   10.97
  -5   2   1 1866.92    9.15
   5   2  -1 2099.31   10.21
   5   2  -1 1891.05    6.28
  -5   2   1 1917.17   12.30
   5   2  -1 2061.94   16.15
   5   2  -1 2002.01    6.34
   5   2  -1 1860.51    9.36
  -5   2   1 2017.63    6.05
  -5   2   0    3.22    0.72
  -5   2   0    6.50    0.60
   5   2   0    6.76    0.70
   5   2   0    2.90    0.44
  -5   2   0    0.84    0.11
   5   2   0    2.55    0.26
  -5   2   0    5.34    0.78
   5   2   0    2.38    0.71
  -5   2   0    2.37    0.25
   5   2   0    4.12    0.30
   5   2   0    3.86    0.44
   5   2   1   88.86    1.85
   5   2   1   81.99    1.62
  -5   2  -1   82.74    2.87
  -5   2  -1  117.70    2.23
   5   2   1   67.98    1.76
   5   2   1   51.81    1.76
  -5   2  -1   85.40    1.25
  -5   2  -1   78.77    2.73
   5   2   1   82.87    1.41
  -5   2  -1   79.17    1.47
   5   2   1   41.85    2.29
   5   2   1   83.11    1.34
   5   2   1   76.14    1.83
   5   2   2  338.05    3.69
  -5   2  -2  338.71    5.97
   5   2   2  332.58    2.38
   5   2   2  314.36    3.18
   5   2   2  357.44    3.64
   5   2   2  335.71    4.09
   5   2   2  344.06    4.47
  -5   2  -2  319.48    2.82
  -5   2  -2  302.48    5.54
   5   2   2  307.42    2.81
   5   2   2  330.76    6.01
  -5   2  -2  324.15    3.23
   5   2   2  335.12    2.80
   5   2   2  305.12    3.73
   5   2   3  433.27    4.29
   5   2   3  421.18    2.90
   5   2   3  442.45    4.14
   5   2   3  422.15    3.71
   5   2   3  428.19    4.73
  -5   2  -3  427.59    3.74
  -5   2  -3  413.84    6.75
   5   2   3  430.81    3.48
   5   2   3  430.01    6.36
  -5   2  -3  458.08    4.18
   5   2   3  465.25    3.41
   5   2   3  425.31    4.50
   5   2   4  346.64    3.97
   5   2   4  342.61    2.88
   5   2   4  364.45    3.98
   5   2   4  340.55    4.27
   5   2   4  342.00    3.27
  -5   2  -4  375.99    4.02
   5   2   4  350.72    3.26
   5   2   4  357.34    5.25
  -5   2  -4  378.74    4.14
   5   2   4  368.21    3.13
   5   2   4  346.62    4.05
   5   2   5   61.42    1.74
   5   2   5   60.40    1.36
   5   2   5   63.99    1.79
   5   2   5   63.54    1.89
   5   2   5   64.64    1.49
   5   2   5   63.49    1.97
   5   2   6   27.83    1.22
   5   2   6   29.66    1.09
   5   2   6   31.17    1.39
   5   2   6   26.91    1.23
   5   2   6   28.53    1.01
   5   2   7  136.33    2.65
   5   2   7  145.31    3.12
   5   2   7  131.75    2.71
   5   2   7  134.51    2.47
   5   2   7  142.84    2.41
   5   2   8  381.54    4.40
   5   2   8  394.29    5.13
   5   2   8  387.94    4.59
   5   2   8  384.73    4.03
   5   2   9   62.45    1.67
   5   2   9   60.43    1.76
   5   2   9   62.41    2.00
   5   2   9   60.44    1.71
   5   2  10   87.72    1.93
   5   2  10   84.48    2.10
   5   2  10   88.28    1.82
  -5   3  11   39.00    1.19
  -5   3  11   40.88    1.28
  -5   3  10   67.66    1.78
   5   3 -10   63.60    2.03
  -5   3  10   66.01    1.71
  -5   3  10   62.82    1.80
  -5   3  10   67.90    1.90
  -5   3   9   43.93    1.59
   5   3  -9   39.55    1.75
  -5   3   9   40.69    1.63
  -5   3   9   42.05    1.55
  -5   3   9   41.38    1.61
  -5   3   8   33.62    1.46
   5   3  -8   30.36    1.60
  -5   3   8   30.91    1.52
  -5   3   8   33.21    1.48
  -5   3   8   32.72    1.20
  -5   3   8   32.21    1.48
  -5   3   7   17.46    1.04
   5   3  -7   16.05    1.18
  -5   3   7   16.36    1.13
  -5   3   7   16.41    1.09
  -5   3   7   15.84    0.90
  -5   3   7   16.23    1.02
  -5   3   6   35.00    1.41
   5   3  -6   34.50    1.63
  -5   3   6   35.28    1.58
  -5   3   6   39.17    1.60
  -5   3   6   35.60    1.38
  -5   3   6   36.30    1.46
  -5   3   5  248.42    3.59
  -5   3   5  244.60    3.81
   5   3  -5  241.66    4.10
  -5   3   5  246.73    3.97
  -5   3   5  237.20    3.69
  -5   3   5  244.14    3.50
  -5   3   4   25.21    1.11
  -5   3   4   25.15    1.36
   5   3  -4   24.84    1.24
  -5   3   4   25.31    1.09
  -5   3   4   23.78    1.24
  -5   3   4   24.35    1.19
  -5   3   4   25.47    1.18
  -5   3   4   24.04    1.03
   5   3  -4   24.97    1.28
  -5   3   3  172.67    2.78
  -5   3   3  168.17    3.67
   5   3  -3  173.61    3.16
  -5   3   3  176.69    2.69
  -5   3   3  178.23    3.04
   5   3  -3  174.62    2.33
  -5   3   3  172.22    2.84
   5   3  -3  179.73    2.54
  -5   3   3  172.45    3.39
   5   3  -3  180.55    2.15
  -5   3   3  182.09    2.65
   5   3  -3  162.98    2.96
  -5   3   2   65.55    2.47
  -5   3   2   65.74    2.18
  -5   3   2   66.34    1.58
  -5   3   2   68.84    1.70
   5   3  -2   65.31    1.36
   5   3  -2   69.86    1.55
   5   3  -2   63.46    1.24
   5   3  -2   69.85    1.84
  -5   3   2   66.33    1.70
  -5   3   1  211.33    4.47
   5   3  -1  227.06    3.66
   5   3  -1  225.78    3.55
  -5   3   1  198.21    2.51
   5   3  -1  193.44    2.27
   5   3  -1  231.02    5.65
  -5   3   1  202.49    3.97
  -5   3   1  210.73    2.80
   5   3  -1  214.57    2.69
  -5   3   1  213.13    2.17
   5   3  -1  194.45    2.16
   5   3  -1  202.64    3.20
   5   3   0  242.77    3.09
  -5   3   0  236.05    4.77
   5   3   0  249.29    3.92
   5   3   0  232.14    3.55
  -5   3   0  224.47    2.40
   5   3   0  232.92    2.53
  -5   3   0  222.21    4.31
  -5   3   0  236.01    2.90
  -5   3   0  238.64    2.62
   5   3   0  226.90    2.38
   5   3   0  233.08    2.77
   5   3   0  225.12    3.16
   5   3   0  264.95    5.94
   5   3   1  506.18    4.18
  -5   3  -1  509.67    7.32
  -5   3  -1  511.01    4.25
   5   3   1  515.43    5.12
   5   3   1  520.24    3.82
   5   3   1  510.70    3.58
   5   3   1  514.90    4.79
   5   3   2  499.79    4.62
  -5   3  -2  490.79    7.58
   5   3   2  496.30    2.94
   5   3   2  483.36    4.26
   5   3   2  530.08    4.21
   5   3   2  492.44    5.06
  -5   3  -2  522.25    4.00
   5   3   2  488.76    3.84
   5   3   2  514.03    3.69
  -5   3  -2  473.51    6.70
  -5   3  -2  481.10    4.51
   5   3   2  482.35    4.58
   5   3   3  248.93    3.36
   5   3   3  239.71    2.15
  -5   3  -3  243.42    5.64
   5   3   3  241.71    2.91
   5   3   3  248.02    3.11
   5   3   3  244.99    3.66
  -5   3  -3  242.24    3.13
   5   3   3  254.16    2.92
  -5   3  -3  240.39    4.87
  -5   3  -3  252.57    3.57
   5   3   4  333.61    4.05
  -5   3  -4  341.57    7.09
   5   3   4  333.15    2.79
   5   3   4  331.20    3.65
   5   3   4  335.73    4.32
   5   3   4  338.78    3.57
  -5   3  -4  340.49    4.25
   5   3   5   40.79    1.46
  -5   3  -5   38.45    2.58
   5   3   5   38.91    1.04
   5   3   5   40.77    1.43
   5   3   5   40.01    1.51
   5   3   5   44.60    1.30
   5   3   6  885.87    7.01
  -5   3  -6  868.59   12.50
   5   3   6  943.75    5.78
   5   3   6  925.47    7.14
   5   3   6  894.11    6.95
   5   3   6  948.46    5.88
   5   3   7  340.28    4.35
  -5   3  -7  354.53    8.08
   5   3   7  359.64    3.93
   5   3   7  361.80    4.75
   5   3   7  355.03    3.67
   5   3   7  353.01    4.30
   5   3   8    9.05    0.71
  -5   3  -8    9.28    1.39
   5   3   8    9.01    0.67
   5   3   8    9.66    0.85
   5   3   8    8.92    0.70
   5   3   8    9.39    0.63
   5   3   9   27.65    1.10
   5   3   9   24.91    1.08
   5   3   9   25.72    1.24
   5   3   9   24.71    1.04
   5   3  10    8.67    0.59
   5   3  10    8.91    0.69
   5   3  10    9.33    0.57
  -5   4  10   25.32    1.09
   5   4 -10   23.56    1.20
  -5   4  10   25.37    1.03
  -5   4   9   24.11    1.18
   5   4  -9   20.90    1.28
  -5   4   9   25.69    1.20
  -5   4   9   24.21    0.93
  -5   4   9   25.01    1.25
  -5   4   8   26.86    1.31
   5   4  -8   25.95    1.50
  -5   4   8   25.12    1.31
  -5   4   8   26.59    1.10
  -5   4   8   24.61    1.32
  -5   4   7   75.60    2.21
  -5   4   7   68.80    1.68
   5   4  -7   68.52    2.48
  -5   4   7   71.41    1.90
  -5   4   7   68.12    2.24
  -5   4   7   74.40    2.31
  -5   4   7   71.85    2.27
  -5   4   6   91.36    2.38
  -5   4   6   92.64    2.32
   5   4  -6   88.23    2.75
  -5   4   6   87.91    2.54
  -5   4   6   89.76    2.56
  -5   4   6   89.31    2.25
  -5   4   6   96.59    2.58
  -5   4   5  333.49    4.32
  -5   4   5  329.24    4.67
   5   4  -5  330.81    5.08
   5   4  -5  332.58    3.99
  -5   4   5  338.84    4.80
  -5   4   5  331.83    4.41
  -5   4   5  325.72    4.43
  -5   4   4  177.09    2.98
  -5   4   4  179.83    3.80
   5   4  -4  178.82    3.57
  -5   4   4  192.38    3.45
   5   4  -4  173.66    2.80
   5   4  -4  184.41    2.98
  -5   4   4  172.53    3.28
   5   4  -4   78.80    1.79
  -5   4   4  176.68    3.09
   5   4  -4   84.57    2.69
  -5   4   3  497.63    4.75
  -5   4   3  510.96    6.61
   5   4  -3  526.30    5.84
  -5   4   3  530.65    4.83
  -5   4   3  502.72    5.72
   5   4  -3  515.45    4.63
   5   4  -3  515.52    4.62
  -5   4   3  531.68    5.37
   5   4  -3  539.06    4.27
  -5   4   3  547.68    5.01
   5   4  -3  497.58    5.46
  -5   4   2  190.64    2.81
  -5   4   2  194.94    4.26
   5   4  -2  197.57    3.48
  -5   4   2  188.67    2.66
  -5   4   2  190.93    3.63
   5   4  -2  193.63    2.71
   5   4  -2  192.68    2.80
  -5   4   2  197.96    3.09
   5   4  -2  201.96    2.59
   5   4  -2  187.08    3.13
  -5   4   1  298.66    5.54
   5   4  -1  331.70    4.55
   5   4  -1  320.82    4.45
   5   4  -1  298.75    3.23
   5   4  -1  318.86    6.81
  -5   4   1  293.27    4.69
  -5   4   1  302.55    3.64
   5   4  -1  301.33    3.45
   5   4  -1  306.92    3.11
   5   4  -1  287.25    3.91
   5   4   0  136.46    2.36
  -5   4   0  124.95    3.75
   5   4   0  136.75    3.06
   5   4   0  127.65    2.77
   5   4   0  126.70    2.07
  -5   4   0  118.21    3.05
  -5   4   0  130.72    2.15
   5   4   0  122.44    1.91
   5   4   0  124.81    2.19
   5   4   0  123.25    2.37
  -5   4   0  131.10    2.64
   5   4   1 1023.69    6.65
   5   4   1 1086.79    4.69
  -5   4  -1  988.13   10.85
   5   4   1 1003.32    7.44
   5   4   1 1029.70    6.01
  -5   4  -1  962.43    6.37
   5   4   1 1055.87    5.70
  -5   4  -1 1060.76    7.91
   5   4   1  997.24    6.32
  -5   4  -1  923.79    8.72
   5   4   2  331.67    3.87
   5   4   2  325.70    3.69
   5   4   2  344.70    2.71
  -5   4  -2  331.59    6.52
   5   4   2  344.64    3.38
   5   4   2  336.13    4.32
   5   4   2  352.94    3.63
  -5   4  -2  314.79    5.11
  -5   4  -2  323.59    4.07
   5   4   2  351.76    3.29
  -5   4  -2  321.99    4.75
   5   4   3  391.86    4.36
  -5   4  -3  373.14    7.38
   5   4   3  369.67    2.80
   5   4   3  394.93    4.27
   5   4   3  373.59    3.60
   5   4   3  380.39    4.69
   5   4   3  171.88    2.66
  -5   4  -3  193.91    3.71
   5   4   3  224.27    2.41
   5   4   4  976.51    4.83
   5   4   4  967.46    6.24
   5   4   4  973.07    7.47
   5   4   5  666.18    6.15
   5   4   5  697.29    4.44
   5   4   5  670.35    5.73
   5   4   5  663.03    6.17
   5   4   5  689.15    5.45
   5   4   6  286.11    4.09
  -5   4  -6  278.88    7.18
   5   4   6  312.34    3.28
   5   4   6  300.13    4.13
   5   4   6  293.24    3.93
   5   4   6  319.24    3.58
   5   4   7   71.15    2.04
  -5   4  -7   69.69    3.57
   5   4   7   74.82    1.75
   5   4   7   76.23    2.17
   5   4   7   74.81    1.92
   5   4   7   75.29    1.70
   5   4   8   69.27    1.88
  -5   4  -8   67.72    3.22
   5   4   8   73.83    1.77
   5   4   8   74.35    2.15
   5   4   8   73.49    1.79
   5   4   8   70.96    1.61
   5   4   9  162.78    2.32
   5   4   9  163.06    2.53
   5   4   9  159.45    2.92
   5   4  10   79.49    1.66
   5   4  10   72.41    1.78
   5   4  10   80.12    1.51
  -5   4 -10   72.65    2.15
  -5   5  10   17.22    0.87
   5   5 -10   15.52    0.94
  -5   5  10   16.00    0.86
  -5   5   9   14.31    0.87
   5   5  -9   12.99    0.99
  -5   5   9   15.80    0.90
  -5   5   9   14.76    0.73
  -5   5   9   14.63    0.94
  -5   5   8   28.91    1.34
   5   5  -8   27.18    1.51
  -5   5   8   28.28    1.35
  -5   5   8   25.96    1.07
  -5   5   8   26.72    1.40
  -5   5   7  183.85    3.49
  -5   5   7  180.57    2.77
   5   5  -7  173.93    3.98
  -5   5   7  186.49    3.67
  -5   5   7  184.82    3.10
  -5   5   7  181.26    3.73
  -5   5   6  241.79    4.02
  -5   5   6  235.45    3.82
   5   5  -6  235.27    4.63
  -5   5   6  236.36    4.26
   5   5  -6  229.53    3.61
  -5   5   6  234.25    3.67
  -5   5   6  237.73    4.29
  -5   5   5  230.70    3.79
  -5   5   5  220.47    4.03
   5   5  -5  218.27    4.31
   5   5  -5  218.36    3.48
  -5   5   5  224.40    4.12
  -5   5   5  216.45    3.64
  -5   5   5  227.31    4.02
  -5   5   4   52.18    1.72
  -5   5   4   51.89    2.13
   5   5  -4   48.00    1.96
   5   5  -4   48.23    1.60
  -5   5   4   56.96    2.00
  -5   5   4   47.87    1.76
  -5   5   4   54.26    1.83
  -5   5   3  112.87    2.38
  -5   5   3  103.59    3.10
   5   5  -3  107.17    2.80
   5   5  -3  106.69    2.29
  -5   5   3  115.26    2.70
  -5   5   3  110.68    2.74
  -5   5   3  117.63    2.49
  -5   5   2  148.44    3.87
   5   5  -2  164.71    3.42
   5   5  -2  153.56    2.71
  -5   5   2  154.04    3.22
  -5   5   2  166.47    3.09
  -5   5   1  267.66    5.52
   5   5  -1  247.24    4.08
   5   5  -1  280.81    3.54
  -5   5   1  253.61    4.30
   5   5  -1  267.24    3.52
  -5   5   1  281.37    3.84
   5   5   0  748.55    5.76
  -5   5   0  711.79    9.35
   5   5   0  753.68    7.02
   5   5   0  738.82    5.68
   5   5   0  710.60    5.68
  -5   5   0  705.39    6.45
   5   5   1  322.09    3.86
   5   5   1  317.73    2.84
  -5   5  -1  315.11    6.53
   5   5   1  309.91    4.32
  -5   5  -1  319.06    4.14
   5   5   1  309.54    3.79
  -5   5  -1  307.55    4.53
   5   5   2  333.62    4.07
   5   5   2  331.65    4.02
   5   5   2  337.78    2.91
  -5   5  -2  330.46    6.94
   5   5   2  332.00    4.45
  -5   5  -2  333.39    5.07
   5   5   3  151.48    2.86
   5   5   3  143.26    1.90
  -5   5  -3  146.09    4.83
   5   5   3  149.27    2.78
   5   5   3  152.18    2.39
   5   5   3  148.96    3.02
  -5   5  -3  144.76    3.61
   5   5   4   76.17    2.12
  -5   5  -4   70.08    3.46
   5   5   4   74.78    1.40
   5   5   4   74.35    1.80
   5   5   4   76.29    1.96
   5   5   4   75.39    2.11
  -5   5  -4   68.81    2.71
   5   5   5  199.43    3.50
  -5   5  -5  184.58    5.80
   5   5   5  204.35    2.45
   5   5   5  195.11    3.05
   5   5   5  206.25    3.40
   5   5   5  196.71    2.97
  -5   5  -5  180.24    4.64
   5   5   6   31.22    1.41
  -5   5  -6   27.22    2.26
   5   5   6   28.50    0.99
   5   5   6   27.83    1.24
   5   5   6   29.95    1.21
   5   5   6   31.47    1.16
  -5   5  -6   27.13    1.94
   5   5   7  259.94    3.86
  -5   5  -7  251.69    6.35
   5   5   7  263.80    3.09
   5   5   7  252.22    3.75
   5   5   7  267.94    3.07
  -5   5  -7  249.46    5.41
   5   5   8  161.76    2.84
   5   5   8  166.71    2.45
   5   5   8  169.14    2.37
  -5   5  -8  164.30    4.08
   5   5   9   37.24    1.03
   5   5   9   37.53    1.16
   5   5   9   34.95    1.29
  -5   5  -9   34.53    1.65
  -5   6   9   77.29    1.92
  -5   6   9   73.86    1.50
  -5   6   9   77.31    2.01
  -5   6   8  203.92    3.40
  -5   6   8  198.62    2.39
  -5   6   8  204.59    2.84
  -5   6   8  205.70    3.65
  -5   6   7   32.20    1.45
  -5   6   7   31.97    1.18
   5   6  -7   32.27    1.69
   5   6  -7   27.95    1.23
  -5   6   7   32.26    1.28
  -5   6   7   29.98    1.49
  -5   6   6   34.81    1.54
  -5   6   6   33.12    1.41
   5   6  -6   34.43    1.77
   5   6  -6   33.51    1.42
  -5   6   6   35.76    1.69
  -5   6   6   34.19    1.42
  -5   6   6   34.00    1.64
  -5   6   5    4.77    0.62
  -5   6   5    4.57    0.67
   5   6  -5    4.15    0.65
   5   6  -5    4.01    0.55
  -5   6   5    5.96    0.77
  -5   6   5    5.19    0.63
  -5   6   5    4.39    0.63
  -5   6   4   82.12    2.25
  -5   6   4   71.93    2.51
   5   6  -4   76.05    2.56
   5   6  -4   78.69    2.18
  -5   6   4   83.91    2.36
  -5   6   4   83.50    2.42
   5   6  -3  460.18    5.18
  -5   6   3  471.27    6.93
   5   6  -3  459.88    6.14
  -5   6   3  464.42    5.56
  -5   6   2  859.77    9.70
  -5   6   2  848.05    7.57
  -5   6   1   16.67    1.47
  -5   6   1   14.56    1.02
   5   6  -1   15.23    0.93
  -5   6   1   15.72    0.99
   5   6   0   31.53    1.23
  -5   6   0   27.20    1.94
   5   6   0   28.66    1.41
  -5   6   0   27.51    1.38
   5   6   0   29.18    1.27
  -5   6   0   27.47    1.34
   5   6   1   18.39    1.00
   5   6   1   20.34    0.81
  -5   6  -1   18.06    1.70
   5   6   1   19.86    1.14
  -5   6  -1   18.93    1.11
   5   6   1   20.37    1.07
  -5   6  -1   18.10    1.18
   5   6   2  144.23    2.80
   5   6   2  142.03    2.82
   5   6   2  139.04    2.00
  -5   6  -2  138.23    4.68
   5   6   2  143.86    3.06
  -5   6  -2  142.81    3.42
   5   6   3  407.68    4.88
  -5   6  -3  416.22    6.27
   5   6   3  422.74    3.49
  -5   6  -3  399.91    8.29
   5   6   3  428.97    4.97
   5   6   3  413.81    4.06
   5   6   3  417.80    5.07
   5   6   4  191.39    3.44
   5   6   4  189.13    2.32
  -5   6  -4  176.62    5.64
   5   6   4  189.06    2.89
   5   6   4  181.37    3.09
   5   6   4  187.09    3.26
  -5   6  -4  178.05    4.38
   5   6   5   75.16    2.20
  -5   6  -5   67.20    3.47
   5   6   5   74.09    1.50
   5   6   5   74.67    1.93
   5   6   5   71.69    1.82
  -5   6  -5   72.13    2.91
   5   6   6  151.93    3.05
  -5   6  -6  144.88    4.84
   5   6   6  147.93    2.11
   5   6   6  143.39    2.70
   5   6   6  157.66    2.48
  -5   6  -6  141.01    4.06
   5   6   7   17.94    1.03
   5   6   7   18.57    0.80
  -5   6  -7   18.42    1.41
   5   6   7   18.97    1.02
   5   6   7   19.29    0.80
   5   6   8  130.44    2.01
   5   6   8  132.50    2.52
   5   6   8  135.93    1.93
  -5   6  -8  129.12    3.27
  -5   6  -9  143.33    2.92
   5   6   9  123.15    1.89
   5   6   9  137.69    2.32
  -5   6  -9  122.73    2.38
   5   7  -9   12.22    0.83
  -5   7   8   32.17    1.25
  -5   7   8   32.56    0.91
   5   7  -8   31.27    1.45
  -5   7   8   31.81    1.07
  -5   7   8   32.58    1.34
  -5   7   7  208.56    3.48
  -5   7   7  203.49    2.71
   5   7  -7  197.54    3.94
  -5   7   7  207.18    3.01
  -5   7   7  205.38    3.70
  -5   7   6  162.30    3.23
  -5   7   6  167.29    2.96
   5   7  -6  156.04    3.69
   5   7  -6  152.43    2.94
  -5   7   6  173.54    3.04
  -5   7   6  168.97    3.53
  -5   7   5  313.77    4.56
  -5   7   5  308.96    4.57
   5   7  -5  301.79    5.20
   5   7  -5  293.32    4.28
  -5   7   5  317.04    4.37
  -5   7   5  326.93    4.97
  -5   7   4  257.16    4.68
   5   7  -4  263.90    4.89
   5   7  -4  255.00    4.08
  -5   7   4  265.09    4.14
  -5   7   3   79.88    2.81
   5   7  -3   87.72    2.79
  -5   7   3   85.87    2.42
   5   7  -3   85.67    2.38
  -5   7   3   87.75    2.33
  -5   7   2  114.10    2.57
  -5   7   2  117.82    3.68
   5   7  -2  125.68    3.30
  -5   7   2  115.04    2.76
   5   7  -2  121.59    2.81
  -5   7   1   31.04    2.02
   5   7  -1   31.76    1.55
  -5   7   1   30.70    1.43
   5   7  -1   29.38    1.37
  -5   7   1   30.35    1.40
   5   7   0  302.51    3.85
  -5   7   0  293.70    6.31
   5   7   0  308.57    4.61
  -5   7   0  292.76    4.21
   5   7   0  306.15    4.33
  -5   7   0  283.49    4.45
   5   7   1  522.89    4.09
  -5   7  -1  508.69    8.55
   5   7   1  532.75    5.88
   5   7   1  524.43    5.68
  -5   7  -1  523.33    6.31
   5   7   2  149.48    2.92
   5   7   2  149.23    3.01
   5   7   2  146.70    2.14
   5   7   2  143.65    2.99
  -5   7  -2  146.37    3.53
   5   7   3  151.09    3.02
   5   7   3  151.71    2.16
  -5   7  -3  136.52    4.72
   5   7   3  150.13    3.00
  -5   7  -3  141.71    3.67
   5   7   4   11.49    0.88
  -5   7  -4   10.96    1.10
   5   7   4   10.91    0.72
   5   7   4   12.34    0.84
   5   7   5   80.38    2.23
   5   7   5   82.93    1.54
   5   7   5   79.74    1.93
   5   7   5   84.62    1.91
  -5   7  -5   78.01    2.88
   5   7   6    4.50    0.56
   5   7   6    6.04    0.43
   5   7   6    4.28    0.48
  -5   7  -6    3.45    0.56
   5   7   6    4.20    0.42
  -5   7  -6    5.30    0.79
   5   7   7   90.43    2.12
   5   7   7   91.01    1.59
   5   7   7   90.10    1.97
  -5   7  -7   89.69    2.31
   5   7   7   92.64    1.57
   5   7   8  124.23    2.17
   5   7   8  126.81    1.80
   5   7   8  133.30    2.29
   5   7   8  135.12    1.72
  -5   7  -8  128.15    2.86
  -5   8   7  135.57    2.53
  -5   8   7  138.97    1.95
   5   8  -7  132.99    3.01
   5   8  -7  132.46    2.32
  -5   8   7  142.52    2.28
  -5   8   7  137.93    2.62
  -5   8   6   48.67    1.62
  -5   8   6   51.89    1.44
   5   8  -6   51.10    2.00
   5   8  -6   47.04    1.53
  -5   8   6   51.30    1.52
  -5   8   6   50.14    1.70
  -5   8   5   26.75    1.27
   5   8  -5   23.59    1.43
   5   8  -5   24.31    1.20
  -5   8   5   26.64    1.20
  -5   8   5   26.05    1.29
  -5   8   4  113.63    2.93
   5   8  -4  117.06    3.32
  -5   8   4  113.42    2.57
  -5   8   3   48.34    2.09
   5   8  -3   52.52    2.15
   5   8  -3   49.34    1.82
  -5   8   3   55.06    1.84
  -5   8   2  223.70    3.51
  -5   8   2  216.22    4.74
   5   8  -2  223.64    4.13
   5   8  -2  212.34    3.77
  -5   8   2  221.40    3.67
  -5   8   1  222.59    3.70
  -5   8   1  215.02    5.11
   5   8  -1  225.01    3.95
  -5   8   1  219.67    3.57
   5   8  -1  212.72    3.73
  -5   8   0  107.26    3.72
   5   8   0  117.36    2.74
   5   8   0  111.95    2.70
  -5   8   0  113.38    2.82
   5   8   1  101.02    2.50
   5   8   1   96.38    2.24
   5   8   1  108.29    1.89
  -5   8  -1   90.50    3.51
  -5   8  -1   99.23    2.77
   5   8   2    7.48    0.68
   5   8   2    7.23    0.71
   5   8   2    6.78    0.48
  -5   8  -2    5.81    1.00
  -5   8  -2    5.95    0.78
   5   8   3   47.14    1.65
   5   8   3   46.82    1.15
   5   8   3   46.66    1.59
  -5   8  -3   45.25    2.01
   5   8   4    3.73    0.52
  -5   8  -4    3.75    0.67
  -5   8  -4    2.13    0.72
   5   8   4    4.02    0.48
   5   8   5   29.94    1.29
   5   8   5   30.58    0.88
   5   8   5   30.40    1.16
   5   8   5   29.16    1.02
  -5   8  -5   27.94    1.59
   5   8   6   32.73    1.27
   5   8   6   30.91    0.86
   5   8   6   33.69    1.22
   5   8   6   34.32    0.98
  -5   8  -6   31.95    1.58
   5   8   7   75.17    1.72
   5   8   7   79.09    1.29
   5   8   7   76.12    1.35
  -5   9   6  165.39    2.15
  -5   9   6  168.14    2.42
  -5   9   5  194.44    2.81
   5   9  -5  171.65    3.37
   5   9  -5  172.14    2.84
  -5   9   5  191.01    2.81
  -5   9   4    9.23    0.74
   5   9  -4    9.95    0.86
   5   9  -4    9.86    0.74
  -5   9   4   11.21    0.73
  -5   9   3    6.24    0.72
   5   9  -3    7.61    0.77
   5   9  -3    6.36    0.64
  -5   9   3    7.05    0.61
  -5   9   2    1.51    0.35
  -5   9   2    1.47    0.37
  -5   9   2    1.85    0.47
   5   9  -2    1.88    0.39
  -5   9   1   50.20    1.66
  -5   9   1   46.93    2.11
   5   9  -1   48.87    1.73
  -5   9   0  188.43    3.43
   5   9   0  191.00    3.32
  -5   9  -1   97.34    2.56
   5   9   1  101.57    2.39
   5   9   2    0.18    0.24
   5   9   2    0.69    0.32
  -5   9  -2    0.58    0.33
   5   9   2    0.45    0.16
  -5   9  -2    0.33    0.46
   5   9   3  105.17    2.25
   5   9   3  104.61    1.56
   5   9   3  103.71    2.14
  -5   9  -3  102.67    2.80
   5   9   4   10.10    0.71
   5   9   4   11.64    0.51
   5   9   4   11.18    0.65
  -5   9  -4    9.36    0.86
   5   9   5   52.00    1.50
   5   9   5   52.06    1.03
   5   9   5   54.73    1.19
   5   9   6  109.37    2.01
  -5   9  -6  105.42    2.47
  -5  10   4  126.40    2.08
   5  10  -4  114.03    2.21
  -5  10   3   15.69    0.86
   5  10  -3   14.10    0.82
  -5  10   2  185.54    3.11
   5  10  -2  184.14    3.00
   5  10  -1   29.96    1.21
  -5  10   1   28.15    1.16
  -5  10   1   27.79    1.38
  -5  10   0   34.43    1.34
   5  10   0   34.96    1.31
  -5  10   0   34.07    1.56
  -5  10  -1    8.82    0.74
   5  10   1   10.07    0.71
  -5  10  -1    7.69    0.78
  -5  10  -2   25.19    1.23
   5  10   2   26.26    1.01
  -5  10  -3   35.47    1.41
   5  10   3   38.35    1.09
  -5  10  -4    2.83    0.47
   6 -10  -3  109.12    2.22
  -6 -10   3   53.64    1.30
   6 -10  -2   16.66    0.90
  -6 -10   2   16.83    0.79
   6 -10  -1    8.50    0.66
  -6 -10   1    8.19    0.60
   6 -10   0    9.70    0.66
  -6 -10   0    8.88    0.64
   6 -10   1  102.03    1.92
  -6 -10  -1   36.93    1.37
   6  -9  -5   33.56    1.40
  -6  -9   5   41.04    1.04
   6  -9  -4   27.14    1.32
  -6  -9   4   28.69    1.02
   6  -9  -3   20.68    1.21
   6  -9  -3   18.89    1.23
  -6  -9   3   21.34    0.99
   6  -9  -2   45.64    1.74
   6  -9  -2   39.88    1.80
  -6  -9   2   43.96    1.52
  -6  -9   1   93.60    2.26
   6  -9  -1   92.97    2.41
   6  -9  -1   87.87    2.65
   6  -9   0  196.83    3.33
   6  -9   0  185.70    3.75
  -6  -9   0  190.94    3.17
   6  -9   1   34.91    1.32
   6  -9   1   32.81    1.55
  -6  -9  -1   33.34    1.29
  -6  -9  -1   34.60    1.87
  -6  -9  -2   57.94    1.65
   6  -9   2   64.14    1.67
   6  -9   2   57.71    1.91
  -6  -9  -2   58.28    2.39
   6  -9   3   19.82    1.04
  -6  -9  -3   22.87    1.59
  -6  -9  -3   22.31    1.47
   6  -9   4   51.57    1.49
  -6  -9  -4   51.95    2.27
  -6  -9  -4   51.64    2.12
   6  -9   5   36.94    1.11
  -6  -9  -5   37.51    1.72
   6  -8  -7   44.81    1.60
  -6  -8   7   50.96    1.01
  -6  -8   6  110.40    1.60
  -6  -8   6  102.27    1.68
   6  -8  -5  115.75    2.98
   6  -8  -5  116.19    3.20
  -6  -8   5  137.44    1.80
  -6  -8   5  129.29    2.18
   6  -8  -4  189.40    3.96
   6  -8  -4  178.58    4.17
[truncated: 181,560 more chars]
